# Supplementary material for: Long-term impacts of untreated dairy manure on the microbiome and Shiga toxin-producing Escherichia coli persistence in agricultural soil
Source: Appl Environ Microbiol. 2025 Aug 7;91(9):e00447-25. doi: 10.1128/aem.00447-25 (PMC12442374; doi:10.1128/aem.00447-25)
Supplement: Supplemental tables — Tables S1 to S9. [file aem.00447-25-s0002.xlsx]

## Sheet: TableS1
Table S1. Summary of the weather conditions at each time point. The values are shown as the average for the seven days prior to the date of sampling. The table lists precipitation, average air temperature, average relative humidity, solar radiation, average wind direction, average wind speed, and average soil temperature taken at a depth of two inches.
Sample year	Sample month	Sample Time (dpa)	Precip (cm)	Avg Air Temp (°C)	Avg RH (%)	Solar radiation (Langley's)	Avg Wind Dir (°)	Avg Wind Speed (kmph)	Avg Soil Temp 2" (°C)
2020	Jan	-32	0.32	1.81429		104.629	161.343	2.9	4.32857
	Feb	-1	0.064286	-0.98571	78.8571	217.791	178.8	2.24286	1.62857
		1	0.028571	-1.24286	74.7143	265.986	167.043	2.05714	1.31439
		3	0.028571	-0.11429	68.5714	269.66	167.8	2.18571	1.18571
		5	0.124286	0.128571	69.2857	248.749	187.729	2.05714	0.985714
		7	0.187143	0.7	74.4286	199.627	183.229	2.54286	1.21429
		9	0.187143	0.0285714	78.2857	192.516	200.957	3.08571	1.3
	Mar	11	0.142857	0.214286	80.4286	204.799	201.571	3.21429	1.48571
		14	0.137143	2.3	74.4286	255.267	166.529	2.87143	2.18571
		18	0.148571	5.75714	70.5714	269.451	175.429	2.61429	4
		21	0.101429	6.77143	74.5714	228.584	176.614	2.28571	5.25714
2021	Jan	-8	0.0185714	-2.11429	75.7143	155.386	163.057	2.82857	1.18571
	Feb	-1	0.131429	-3.74286	83.1429	132.266	212.114	2.82857	0.514286
		1	0.131429	-4.25714	82.2857	155.049	201.871	2.85714	0.485714
		20	0.127143	-6.07143	81.1429	230.426	164.329	2.57143	0.671429
	Mar	28	0.311429	3.22857	77	255.266	144.9	2.37143	2.54286
		42	0.0185714	7.12857	57.1429	309.764	129.986	2.47143	5.84286
		52	0.0157143	11.2143	58.1429	355.636	91.4571	1.81429	7.8
		56	0.107143	12.1	69	328.756	136.071	2.82857	9.67143
	Apr	70	0.424286	15.4714	75.4286	364.381	117.757	1.75714	12.8571
		72	0.42	12.4429	76.1429	354.243	148.857	2.11429	12.6857
		74	0.101429	9.55714	78.2857	311.85	182.429	2.24286	11.6714
		77	0.0757143	7.62857	76	342.826	186.929	2.25714	10.4571
		81	0.138571	6.12857	74.5714	377.453	149.4	2.14286	9
	May	90	0.457143	15.8286	71.1429	359.423	159.629	2.52857	12.7571
	Jun	120	0.178333	13.7167	78.1667	388.052	199.633	1.83333	16.7333
		142	0.188571	20.3	72.4286	462.57	172.857	2.05714	20.7
	Jul	177	0.0142857	21.6429	77.4286	493.289	147.9	1.34286	23.4857
	Aug	198	0.497143	22.6857	86.7143	314.351	152.743	1.51429	23.6857
	Sep	225	0	19.9286	76.7143	393.117	146.871	1.87143	20.7143
	Oct	254	0.0157143	20.5429	85.2857	266.487	102.829	1.21429	20.1571
	Nov	282	0.00428571	4.84286	76.4286	247.217	98.8286	0.842857	8.37143
	Dec	309	0.352857	4.32857	83	107.623	149.6	2.28571	5.3
2022	Jan	337	0.468571	3.94286	93.5714	49.0343	201.714	1.9	5.81429
	Feb	367	0.24	-5.74286	77	201.126	138.614	1.44286	0.3

## Sheet: Table S2
Table S2: Summary of the soil physical and chemical analyses shown by sample replicate labelled as field (B or N), sample dpa, and replicate (a,b, or c). Chemical analysis were performed by University of Maine Analytical and Maine Soil Testing Lab (Orono, ME, USA) for 2020 samples and Brookland Labs (New Bremen, OH, USA) for the 2021 samples, both using Mehlich III extraction methods.
year	sample (field, dpa, replicate)	pH	Organic nitrogen (ppm)	Organic Carbon (ppm)	Soil respiration (ppm CO2/24hrs)	NO3- (ppm)	NH4+ (ppm)	Total Organic N (ppm)	Estimated Biological N (ppm)	P (ppm)	K (ppm)	Ca (ppm)	Mg (ppm)	Na (ppm)	S (ppm)	B (ppm)	Fe (ppm)	Mn (ppm)	Cu (ppm)	Zn (ppm)	Cation exchange capacity (meq/100g soil)	Loss on ignition (%)	Soluble salts
2020	B-1a	7.3				13	1.3			99	337	3834	432	34.44	27.18	4.29	200.7	227.96	5.18	6.13		2.7
	B-1b	7.4				2.7	1.2			61	148	4418	576	33.56	21.22	4.22	231.15	256.89	4.95	4.4		3.1
	B-1c	7.4				3.8	0.9			84	355	4014	516	31.5	22	4.31	231.41	280.87	5.42	6.15		3.5
	N-1a	7				7	1.5			196	183	3082	318	30.26	12.47	2.29	240.72	71.77	3.86	5.44		2.8
	N-1b	7.2				4.2	1.4			138	143	3316	424	28.7	9.32	2.4	238.44	89.37	3.98	4.75		2.5
	N-1c	6.9				4.1	0.5			101	154	3594	486	27.44	9.67	2.19	224.69	116.81	3.54	3.85		2.8
2021	B-1a	6.3	20.7	186.3	50.7	21.4	2.6	24	41	27	394	1018	164	20	17	1.17	47	5	0.29	1.36	4.13	7.1	7.1
	B-1b	7	12.8	163.7	73.9	0.5	3	4	26	26	240	1128	158	20	9	0.89	33	26	0.2	1.31	4.15	3.6	68
	B-1c	7.3	14.6	221.5	131.1	1.1	4.8	6	29	28	404	1044	158	18	5	0.92	76	83	0.24	1.53	4.24	3.4	64
	B1a	7.3	19.4	222	70.1	1	1.7	3	39	20	326	998	154	18	9	1	123	82	0.2	1.13	3.97	3.3	88
	B1b	7.9	19.5	233.3	137	1.4	2.2	4	39	28	490	1038	156	16	6	1.15	95	136	0.2	1.36	4.24	3.6	100
	B1c	7.3	12.2	143.9	47.2	2.2	2.3	5	24	22	210	1100	162	20	7	0.82	50	56	0.2	1.17	4.04	3.8	75
	B42a	7.3	88.8	142.9
	B42b	6.7	99.7	137.6
	B42c	7.3	71.3	136.2
	B70a	7.7	21.9	164
	B70b	7.6	25	206.4
	B70c	7.3	43.4	157.3
	B72a	7.1	14.3	141.6	77.9	5	1.9	7	29	15	162	1112	188	22	12	0.7	30	17	0.57	1.35	4.12	3.2	93
	B72b	7.2	18.9	161.9	89.9	4.4	3.6	8	37	18	244	986	164	18	11	0.71	51	13	0.76	1.17	3.78	2.8	100
	B72c	7.3	14.8	114.4	78.7	4.8	1.2	6	30	13	86	1022	182	18	9	0.84	23	15	0.41	1.1	3.72	3.3	79
	B142a	6.5	54.6	111.6
	B142b	6.4	62.3	184.8
	B142c	6.9	47	162.5
	B177a	6.3	130.7	180.3
	B177b	6.1	104.7	170.9
	B177c	6.2	144.2	140.2
	B198a	6.3	112.4	150.4
	B198b	5.9	160.4	200.5
	B198c	5.9	116	142.9
	B282a	6.2	96.8	219.5
	B282b	6.6	102.3	205.3
	B282c	6.1	29.5	309.5
	B337a	6.7	47.7	145.6
	B337b	6.3	59.1	159.3
	B337c	6.5	40.4	188.9
	B367a	7.1	14.8	143.1
	B367b	7.1	9.3	134.3
	B367c	7.2	11	155.6
	N-1a	7.3	11.3	160.9	32.8	1.1	3.8	5	18	31	218	1294	162	18	5	0.75	48	12	0.2	0.87	4.61	3.1	63
	N-1b	7.6	14.2	179.4	33.2	0.7	2.8	4	21	34	236	1250	154	16	4	0.76	92	35	0.2	0.95	4.45	2.7	56
	N-1c	7.6	11.2	164	46	1	2	3	22	28	204	1312	158	16	4	0.74	63	26	0.2	0.72	4.54	7.5	3.2
	N1a	7	11.1	136	46.8	19	4.3	23	22	36	180	1198	160	18	5	0.81	28	4	0.2	0.99	4.17	2.7	113
	N1b	7.4	10.8	133.3	35.8	0.7	2.5	3	22	31	274	1196	152	14	6	0.66	32	5	0.2	0.77	4.24	3.1	61
	N1c	7.6	11.7	142.1	28.9	0.7	1.2	2	19	32	180	1372	216	18	5	0.88	45	11	0.2	0.78	4.83	3.3	68
	N42a	7.2	34	106.2
	N42b	6.8	33.9	112.9
	N42c	7	49.9	113.2
	N52a	6.7	11.6	118.3	39.6	5	3.2	8	23	20	162	898	110	12	3	0.33	31	6	0.28	0.73	3.25	2.7	54
	N52b	7.2	15.2	124	21.6	7.1	2.6	10	21	36	178	1236	118	12	4	0.58	33	7	0.51	1.37	4.1	2.4	70
	N52c	7.3	4	142.3	24.6	5.3	12	17	6	44	184	1166	124	12	4	0.6	52	8	0.56	1.53	4.03	2.5	60
	N70a	6.5	44.4	113
	N70b	6.7	50	109.3
	N70c	6.7	42	116.6
	N142a	6.6	54	131.7
	N142b	6.3	42.3	116.5
	N142c	7	37.2	153.2
	N282a	6.6	17.4	200
	N282b	6.5	50.1	188.5
	N282c	6.5	39.6	186.9
	N367a	7.2	11	139.9
	N367b	6.9	21.7	159.9
	N367c	7.3	17	172.3

## Sheet: Table S3
Table S3: Read number for each E. coli virulence gene targeted for each of the enrichment sample metagenomes.
	0_lysP	adh_eae	adh_eae_a02	adh_eae_b01	adh_eae_b03	adh_eae_e02	adh_eae_g01	adh_eae_g02	adh_eae_multiple	adh_eae4_ecd_b01	cdtB	cnf	ehxA	hlyA	ipaH	LT-II	pAA_aafA	papD	pEAF_bfpA	pEAF_perA	saa	sta	subAB	txn_stx1	txn_stx1a	txn_stx1c	txn_stx2	txn_stx2_multiple	txn_stx2a	txn_stx2d	txn_stx2f	txn_stx2g
E_20_B-32a	301	0	0	0	0	0	0	0	0	0	0	0	0	0	0	0	0	0	0	0	0	0	0	0	0	0	0	0	0	0	0	0
E_20_B-32b	767	0	0	0	0	0	0	0	0	0	0	0	0	0	0	0	0	0	0	0	0	0	0	0	0	0	0	0	0	0	0	0
E_20_B-32c	252	0	0	0	0	0	0	0	0	0	0	0	0	0	0	29	0	0	0	0	0	0	0	0	0	0	0	0	0	0	0	0
E_20_B-1a	1914	0	0	0	0	0	0	0	0	0	0	0	0	0	0	4	0	0	0	0	0	0	0	0	0	0	0	0	0	0	0	0
E_20_B-1b	2117	0	0	0	0	0	0	0	0	0	0	0	0	0	0	0	0	0	0	0	0	0	0	0	0	0	0	0	0	0	0	0
E_20_B-1c	1150	0	0	0	0	0	0	0	0	0	153	0	0	0	0	0	0	84	0	0	0	0	0	0	0	0	0	0	0	0	0	0
E_20_B1a	1098	0	0	0	0	0	0	0	20	0	159	297	2177	404	0	6	0	2	3	13	565	0	894	0	232	0	0	658	0	0	0	0
E_20_B1b	3025	0	0	72	0	0	0	0	0	0	185	36	2785	1748	0	22	0	5	22	29	692	1	1081	0	449	0	0	767	0	0	0	0
E_20_B1c	1145	2	0	0	0	0	0	0	0	0	63	1	560	168	0	20	0	4	4	5	151	0	217	0	75	0	0	151	0	0	0	0
E_20_B3a	1415	12	0	0	0	0	0	0	0	0	34	75	145	36	0	10	0	0	0	3	38	155	72	0	4	0	0	22	0	0	0	0
E_20_B3b	1104	0	0	57	0	0	0	0	0	0	9	0	573	25	0	2	0	2	11	9	116	0	286	0	21	0	0	78	0	0	0	0
E_20_B3c	685	9	0	0	0	0	0	0	0	0	16	4	180	176	0	2	0	0	1	8	44	0	68	0	17	0	0	40	0	0	0	0
E_20_B5a	773	0	0	0	0	0	0	0	0	0	25	0	223	61	0	12	0	2	2	0	51	0	98	0	40	0	0	63	0	0	0	0
E_20_B5b	1293	0	0	0	0	0	0	0	0	0	34	0	207	22	0	0	0	2	0	0	45	0	47	0	54	0	0	45	0	0	0	0
E_20_B5c	879	5	0	0	0	0	0	0	0	0	40	0	387	183	0	16	0	5	4	2	107	0	198	0	32	0	0	109	0	0	0	0
E_20_B7a	1060	0	0	0	0	0	0	0	0	0	12	0	126	5	0	20	0	4	0	1	38	0	40	0	19	0	0	18	0	0	0	0
E_20_B7b	1713	9	0	0	0	0	0	0	0	0	45	0	125	135	0	27	0	4	4	15	49	0	50	0	11	0	0	31	0	0	0	0
E_20_B7c	1437	0	0	0	0	0	0	0	0	0	779	3061	1724	697	0	312	0	0	0	0	519	0	843	0	32	0	0	273	0	0	0	0
E_20_B9a	1106	0	0	0	0	0	0	0	0	0	16	6	9005	464	0	2	0	0	4	0	2613	0	4300	0	7	0	0	0	1136	0	0	0
E_20_B9b	703	3	0	0	0	0	0	0	0	0	40	4	1097	121	0	12	0	2	1	13	301	0	489	0	140	0	0	679	0	0	0	0
E_20_B9c	724	0	0	0	0	0	0	0	0	0	70	175	216	59	0	77	0	0	4	3	52	0	51	0	21	0	0	44	0	0	0	0
E_20_B11a	818	2	0	0	0	0	0	0	0	0	12	0	50	46	0	10	0	4	0	0	14	0	12	2	0	0	6	0	0	0	0	0
E_20_B11b	578	0	0	0	0	0	0	0	0	0	61	48	76	164	0	20	0	0	0	0	16	0	40	0	8	0	0	41	0	0	0	0
E_20_B11c	359	0	0	0	0	0	0	0	0	0	40	125	18	51	0	23	0	1	1	0	2	0	2	2	0	0	6	0	0	0	0	0
E_20_B14a	1542	0	0	0	0	0	0	0	37	0	50	116	143	67	0	34	0	0	16	18	34	0	73	2	0	0	0	33	0	0	0	0
E_20_B14b	1100	0	0	0	0	0	0	0	594	0	150	0	37	40	0	1	0	2	264	334	8	0	6	0	5	0	0	255	0	0	0	0
E_20_B14c	947	2	0	0	0	0	0	0	0	0	78	4	348	501	0	7	0	0	0	5	84	0	120	0	55	0	0	86	0	0	0	0
E_20_B18a	467	1	0	0	0	0	0	0	0	0	23	2	85	41	0	7	0	0	2	3	15	0	7	0	14	0	15	0	0	0	0	0
E_20_B18b	571	0	0	0	0	0	0	0	0	0	46	16	162	47	0	0	0	15	6	12	56	0	80	0	4	0	0	0	23	0	0	0
E_20_B18c	309	0	0	0	0	0	0	0	0	0	0	0	4482	0	0	0	0	0	0	0	1134	0	2151	0	559	0	0	1359	0	0	0	0
E_20_B21a	567	5	0	0	0	0	0	0	0	0	16	0	43	16	0	5	1	2	0	7	12	0	12	2	0	0	0	0	0	0	3	0
E_20_B21b	475	6	0	0	0	0	0	0	0	0	43	3	370	70	0	2	0	2	0	0	99	0	161	0	37	0	0	133	0	0	0	0
E_20_B21c	722	4	0	0	0	0	0	0	0	0	17	2	78	43	0	3	0	0	0	0	13	0	33	0	16	0	0	26	0	0	0	0
E_20_Ma	230	3	0	0	0	0	0	0	0	0	12	2	37	35	0	6	0	4	1	0	16	0	28	0	6	0	8	0	0	0	0	0
E_20_Mb	369	0	0	0	0	0	0	0	0	0	2	0	394	6	0	2	0	6	0	0	94	0	199	0	78	0	0	140	0	0	0	0
E_20_Mc	470	5	0	0	0	0	0	0	0	0	37	2	301	69	0	4	0	24	4	8	68	0	109	0	18	0	0	38	0	0	0	0
E_20_Md	299	8	0	0	0	0	0	0	0	0	83	6	123	25	0	2	0	2	2	3	45	0	23	0	26	0	0	0	35	0	0	0
E_20_ME-20	469	3	0	0	0	0	0	0	0	0	56	0	226	213	0	2	0	0	8	6	60	0	67	0	43	0	0	294	0	0	0	0
E_20_N-32a	727	0	0	0	0	0	0	0	0	0	1	0	0	0	0	0	0	0	0	0	0	0	0	0	0	0	0	0	0	0	0	0
E_20_N-32b	1084	0	0	0	0	0	0	0	0	0	0	0	0	26	0	0	0	0	0	0	0	0	0	0	0	0	0	0	0	0	0	0
E_20_N-32c	153	0	0	0	0	0	0	0	0	0	0	0	0	0	0	65	0	0	0	0	0	0	0	0	0	0	0	0	0	0	0	0
E_20_N-1a	1207	0	0	0	0	0	0	0	0	0	1925	0	0	0	0	0	0	2	0	0	0	0	0	0	0	0	0	0	0	0	0	0
E_20_N-1b	1037	0	0	0	0	0	0	0	0	0	0	0	0	0	0	0	0	0	0	0	0	0	0	0	0	0	0	0	0	0	0	0
E_20_N-1c	1268	0	0	0	0	0	0	0	25	0	76	23	9	4	0	3	0	0	145	208	0	0	0	0	0	0	0	0	0	0	0	0
E_21_B-8a	602	0	0	0	0	0	0	0	0	0	0	0	2	3	0	186	0	1	0	0	0	0	0	0	0	0	0	0	0	0	0	0
E_21_B-8b	521	0	0	0	0	88	0	0	0	0	0	0	0	0	0	0	0	0	0	0	0	0	0	0	0	0	0	0	0	0	0	0
E_21_B-8c	1214	0	0	0	0	0	0	0	0	0	0	0	20	29	0	2558	0	0	0	0	0	10	0	0	0	0	0	0	0	0	0	9
E_21_B-1a	2139	0	0	0	0	0	0	0	0	0	0	0	0	0	0	0	0	0	0	0	0	0	0	0	0	0	0	0	0	0	0	0
E_21_B-1b	726	0	0	0	0	0	0	0	0	0	0	0	0	0	0	0	0	0	0	0	0	0	0	0	0	0	0	0	0	0	0	0
E_21_B-1c	769	0	0	0	0	0	0	0	0	0	16	0	0	0	0	0	0	0	65	110	0	0	0	0	0	0	0	0	0	0	0	0
E_21_B1a	622	0	0	0	0	0	0	0	0	0	11	0	606	28	0	277	0	0	2	0	162	0	272	0	113	0	0	150	0	0	0	0
E_21_B1b	585	0	0	0	0	0	0	0	0	0	22	12	121	6	0	64	0	0	2	6	38	0	40	0	32	0	0	18	0	0	0	0
E_21_B1c	258	0	0	0	0	0	0	0	0	0	0	0	0	0	0	2	0	0	0	0	0	0	0	0	0	0	0	0	0	0	0	0
E_21_B20a	467	0	0	0	0	0	0	0	0	0	6	0	121	0	0	115	0	0	0	0	0	0	0	0	0	0	18	0	21	0	0	0
E_21_B20b	620	6	0	0	0	0	0	0	0	0	12	2	181	1	0	321	0	0	1	6	7	10	2	4	10	0	4	0	0	0	0	0
E_21_B20c	287	0	0	0	0	0	0	209	0	0	0	0	0	0	0	11	0	0	0	0	0	0	0	0	0	0	0	0	0	0	0	0
E_21_B28a	594	0	0	0	0	0	0	0	0	0	0	0	818	0	0	19	0	0	0	0	218	0	471	0	93	0	0	0	0	105	0	0
E_21_B28b	657	0	0	67	0	0	0	0	0	0	2	0	324	0	1	0	0	1	0	0	122	0	128	0	52	0	0	29	0	56	0	0
E_21_B28c	525	0	0	0	0	0	0	0	0	0	82	4	15	0	0	0	0	0	0	0	0	22	0	0	38	0	6	0	0	0	0	13
E_21_B42a	248	0	0	0	0	0	0	0	0	0	0	2	0	0	0	103	0	0	0	0	0	0	0	0	0	0	0	0	0	0	0	0
E_21_B42b	281	0	0	0	0	0	0	0	0	0	0	0	0	0	0	0	0	0	0	0	0	0	0	0	0	0	0	0	0	0	0	0
E_21_B42c	410	0	0	0	0	0	0	0	0	0	0	0	0	0	0	0	0	0	0	0	0	0	0	0	0	0	0	0	0	0	0	0
E_21_B56a	336	0	0	0	0	0	0	0	0	0	0	0	0	0	0	0	0	0	0	0	0	0	0	0	0	0	0	0	0	0	0	0
E_21_B56b	37	0	0	0	0	0	0	0	0	0	0	0	0	0	0	0	0	0	0	0	0	0	0	0	0	0	0	0	0	0	0	0
E_21_B56c	430	0	0	0	0	0	0	0	0	0	0	13	0	1	0	199	0	0	0	0	0	0	0	0	0	0	0	0	0	0	0	0
E_21_B70a	61	0	0	0	0	0	0	0	0	0	0	0	0	0	0	0	0	0	0	0	0	0	0	0	0	0	0	0	0	0	0	0
E_21_B70b	703	0	0	0	0	0	0	0	0	0	99	50	0	10	0	30	0	0	0	0	0	0	0	0	0	0	0	0	0	0	0	0
E_21_B70c	273	0	0	0	0	0	0	0	0	0	0	0	0	0	0	0	0	0	0	0	0	0	0	0	0	0	0	0	0	0	0	0
E_21_B72a	280	0	0	0	0	0	0	0	0	0	0	0	0	0	0	0	0	0	0	0	0	0	0	0	0	0	0	0	0	0	0	0
E_21_B72b	347	0	0	0	0	0	0	0	0	0	0	0	0	0	0	0	0	0	0	0	0	0	0	0	0	0	0	0	0	0	0	0
E_21_B72c	327	0	0	0	0	0	0	0	0	0	0	0	0	0	0	0	0	0	0	0	0	0	0	0	0	0	0	0	0	0	0	0
E_21_B74a	2554	0	0	0	0	0	0	0	0	0	0	0	0	0	0	0	0	0	0	0	0	0	0	0	0	0	0	0	0	0	0	0
E_21_B74b	905	0	0	0	0	0	0	0	0	0	0	0	5	0	0	0	0	0	0	0	0	0	0	0	0	0	0	0	0	0	0	0
E_21_B74c	563	0	0	0	0	0	0	0	0	0	0	0	0	0	0	168	0	0	0	0	0	0	0	0	0	0	0	0	0	0	0	0
E_21_B77a	348	0	0	0	0	0	0	0	0	0	0	0	0	0	0	0	0	0	0	0	0	0	0	0	0	0	0	0	0	0	0	0
E_21_B77b	17	0	0	0	0	0	0	0	0	0	0	0	0	0	0	0	0	0	0	0	0	0	0	0	0	0	0	0	0	0	0	0
E_21_B77c	855	4	0	0	0	0	0	0	0	0	0	0	0	0	0	0	0	0	0	3	0	0	17	0	0	0	0	0	0	0	0	0
E_21_B81a	1989	0	0	0	0	0	0	0	0	0	0	0	0	0	0	0	0	0	0	0	0	0	0	0	0	0	0	0	0	0	0	0
E_21_B81b	1851	0	0	0	0	0	0	0	0	0	462	0	0	845	0	0	0	488	0	0	0	0	0	0	0	0	9	0	0	0	0	0
E_21_B81c	5717	0	0	0	0	0	0	0	0	0	0	0	2	0	0	12	0	0	0	0	0	0	4	0	0	0	2	0	0	0	0	0
E_21_B90a	908	0	0	0	0	0	0	0	0	0	0	0	0	0	0	1185	0	0	0	0	0	0	0	0	0	0	0	0	0	0	0	0
E_21_B90b	1125	0	0	0	0	0	0	0	0	0	0	0	0	0	0	0	0	0	0	0	0	0	0	0	0	0	0	0	0	0	0	0
E_21_B90c	1012	0	0	0	0	0	0	0	0	0	0	0	0	0	0	0	0	0	0	0	0	0	0	0	0	0	0	0	0	0	0	0
E_21_B120a	1113	10	0	0	0	0	0	0	0	0	23	50	0	42	0	203	6	0	0	0	0	0	0	0	0	0	0	0	0	0	0	0
E_21_B120b	981	0	0	0	0	0	0	44	0	0	2	12	0	0	0	0	0	4	0	0	0	0	0	0	0	0	0	0	0	0	0	0
E_21_B120c	1025	0	0	0	0	0	0	0	4785	0	463	0	0	0	0	31	0	83	0	0	0	0	0	0	0	0	0	0	0	0	0	0
E_21_B142a	1122	0	0	0	0	0	0	0	0	0	0	0	0	0	0	0	0	0	0	0	0	0	0	0	0	0	0	0	0	0	0	0
E_21_B142b	676	15	0	0	0	0	0	0	0	0	5	0	0	0	0	48	0	0	1	0	0	0	0	0	0	0	2	0	0	0	0	0
E_21_B142c	1156	1	0	0	0	0	0	0	0	0	10	43	0	15	0	91	0	9	0	0	0	0	0	0	0	0	0	0	0	0	0	0
E_21_B177a	351	0	0	0	0	0	0	0	0	0	0	0	0	0	0	0	0	0	0	0	0	0	0	0	0	0	0	0	0	0	0	0
E_21_B177b	994	0	0	0	0	0	0	0	14	0	0	0	0	0	0	2	0	0	3	12	0	0	0	0	0	0	0	0	0	0	0	0
E_21_B177c	769	0	0	0	0	0	0	0	0	0	0	0	0	0	0	0	0	0	0	0	0	0	0	0	0	0	0	0	0	0	0	0
E_21_B198a	1224	0	0	0	0	0	0	0	0	0	0	0	0	0	0	0	0	0	0	0	0	0	0	0	0	0	0	0	0	0	0	0
E_21_B198b	831	0	0	0	0	0	0	0	0	0	0	0	0	0	0	0	0	0	0	0	0	0	0	0	0	0	0	0	0	0	0	0
E_21_B198c	1260	0	0	0	0	0	0	0	0	0	0	0	0	0	0	0	0	16	0	0	0	0	0	0	0	0	0	0	0	0	0	0
E_21_B225a	1455	0	0	0	0	0	0	0	0	0	0	0	1	1	0	2	0	0	0	0	0	0	2	0	0	0	0	0	0	0	0	0
E_21_B225b	404	0	0	0	0	0	0	0	0	0	67	5	15	0	0	0	0	0	0	0	0	18	0	0	29	0	0	0	0	0	0	5
E_21_B225c	386	0	0	0	0	0	0	0	0	0	0	0	0	0	0	0	0	0	0	0	0	0	0	0	0	0	0	0	0	0	0	0
E_21_B254a	508	0	0	0	0	0	0	0	0	0	0	0	0	0	0	0	0	0	0	0	0	0	0	0	0	0	0	0	0	0	0	0
E_21_B254b	515	0	0	0	0	0	0	0	0	0	0	0	0	0	0	0	0	0	0	0	0	0	0	0	0	0	0	0	0	0	0	0
E_21_B254c	2145	0	0	0	0	0	0	0	0	0	0	0	0	0	0	0	0	0	0	0	0	0	0	1	0	0	0	0	0	0	0	0
E_21_B282a	1253	0	0	0	0	0	0	0	0	0	0	0	0	0	0	0	0	0	0	0	0	0	0	0	0	0	0	0	0	0	0	0
E_21_B282b	796	0	0	0	0	0	0	0	0	0	0	0	0	0	0	0	0	0	0	0	0	0	0	0	0	0	0	0	0	0	0	0
E_21_B282c	1979	0	0	0	0	0	0	0	0	0	0	0	0	0	0	0	0	0	0	0	0	0	1	0	0	0	0	0	0	0	0	0
E_21_B309a	1984	0	0	0	0	0	0	0	0	0	0	0	0	498	0	2	0	299	0	0	0	0	0	0	0	0	0	0	0	0	0	0
E_21_B309b	1014	0	0	0	0	0	0	0	0	0	0	0	0	0	0	0	0	0	0	0	0	0	0	0	0	0	0	0	0	0	0	0
E_21_B309c	701	0	0	0	0	0	0	0	0	0	0	0	0	0	0	0	0	0	0	0	0	0	0	0	0	0	0	0	0	0	0	0
E_21_B337a	623	0	0	0	0	0	0	0	0	0	0	0	0	0	0	0	0	0	0	0	0	0	0	0	0	0	0	0	0	0	0	0
E_21_B337b	1372	0	0	0	0	0	0	0	0	0	0	0	0	10	0	0	0	0	0	0	0	0	0	0	0	0	0	0	0	0	0	0
E_21_B337c	748	0	0	0	0	0	0	0	0	0	0	0	0	0	0	69	0	0	0	0	0	0	2	0	0	0	0	0	0	0	0	0
E_21_B367a	973	0	0	0	0	0	0	0	0	0	0	0	0	0	0	0	0	0	0	0	0	0	0	0	0	0	0	0	0	0	0	0
E_21_B367b	82	0	0	0	0	0	0	0	0	0	0	0	0	0	0	0	0	0	0	0	0	0	0	0	0	0	0	0	0	0	0	0
E_21_B367c	782	0	0	0	0	0	0	0	0	0	0	0	0	0	0	0	0	0	0	0	0	0	0	0	0	0	0	0	0	0	0	0
E_21_Ma	99	0	0	0	0	0	0	0	0	0	0	0	10	4	0	4	0	0	0	2	0	0	2	3	0	0	1	0	0	0	0	0
E_21_Mb	1	0	0	0	0	0	0	0	0	0	0	0	2	0	0	8	0	0	0	0	1	0	0	2	0	0	0	0	0	0	0	0
E_21_Mc	13	2	0	0	0	0	0	0	0	0	3	2	14	2	0	4	0	0	0	0	4	0	2	4	0	0	2	0	0	0	0	0
E_21_Md	16	0	0	0	0	0	0	0	0	0	2	0	6	8	0	1	0	0	0	0	2	0	6	2	0	0	4	0	0	0	0	0
E_21_Me	38	0	0	0	0	0	0	0	0	0	1	2	14	3	0	2	0	0	0	0	2	0	4	2	0	0	4	0	0	0	0	0
E_21_N-8a	897	0	0	0	0	0	0	0	0	0	0	0	0	78	0	0	0	0	0	0	0	0	0	0	0	0	0	0	0	0	0	0
E_21_N-8b	1100	0	0	0	0	0	0	0	0	0	0	0	0	0	0	0	0	0	0	0	0	0	0	0	0	0	0	0	0	0	0	0
E_21_N-8c	10	0	0	0	0	0	0	0	0	0	0	0	0	4	0	0	0	0	0	0	0	0	0	0	0	0	0	0	0	0	0	0
E_21_N-1a	966	0	0	0	0	0	0	0	0	0	0	0	0	0	0	143	0	0	0	0	0	0	0	0	0	0	0	0	0	0	0	0
E_21_N-1b	424	0	0	0	0	0	0	0	0	0	0	0	0	0	0	0	0	0	0	0	0	0	0	0	0	0	0	0	0	0	0	0
E_21_N-1c	830	0	0	0	0	0	0	0	0	0	0	0	0	0	0	0	0	0	0	0	0	0	0	0	0	0	0	0	0	0	0	0
E_21_N1a	181	0	0	0	0	0	0	0	0	0	0	0	0	0	0	0	0	0	0	0	0	0	0	0	0	0	0	0	0	0	0	0
E_21_N1b	101	0	0	0	0	0	0	0	0	0	0	0	0	59	0	0	0	0	0	0	0	0	0	0	0	0	0	0	0	0	0	0
E_21_N1c	270	0	0	0	0	0	0	0	0	0	0	0	0	0	0	0	0	0	0	0	0	0	0	0	0	0	0	0	0	0	0	0
E_21_N20a	835	0	0	0	0	0	0	0	0	0	0	12	0	2	0	0	0	0	0	0	0	0	0	0	0	0	0	0	0	0	0	0
E_21_N20b	88	0	0	0	0	0	0	0	0	0	0	0	0	0	0	0	0	0	0	0	0	0	0	0	0	0	0	0	0	0	0	0
E_21_N20c	412	0	0	0	0	0	0	0	0	0	0	0	0	0	0	30	0	0	0	0	0	0	0	0	0	0	2	0	0	0	0	0
E_21_N42a	449	0	0	0	0	0	0	0	0	0	0	0	0	0	0	0	0	0	0	0	0	0	0	0	0	0	0	0	0	0	0	0
E_21_N42b	456	0	0	0	0	0	0	0	0	0	0	0	0	0	0	0	0	0	0	0	0	0	0	0	0	0	0	0	0	0	0	0
E_21_N42c	1211	0	0	0	0	0	0	0	0	0	0	0	0	8	0	0	0	0	0	0	0	0	0	0	0	0	0	0	0	0	0	0
E_21_N52a	1351	0	0	0	0	0	0	0	0	80	0	4	637	0	1	0	0	9	0	0	131	0	295	0	75	0	0	115	0	0	0	0
E_21_N52b	282	0	0	0	0	0	0	0	0	0	0	0	0	0	0	0	0	0	0	0	0	0	0	0	0	0	0	0	0	0	0	0
E_21_N52c	706	0	0	0	0	0	0	0	0	0	0	0	0	0	0	0	0	0	0	0	0	0	0	0	0	0	0	0	0	0	0	0
E_21_N70a	947	0	0	0	0	0	0	0	0	0	0	0	0	0	0	0	0	0	0	0	0	0	0	0	0	0	0	0	0	0	0	0
E_21_N70b	408	0	0	0	0	0	0	0	0	0	0	0	0	0	0	0	0	0	0	0	0	0	0	0	0	0	0	0	0	0	0	0
E_21_N70c	474	0	0	0	0	0	0	0	0	0	0	0	0	0	0	0	0	0	0	0	0	0	0	0	0	0	0	0	0	0	0	0
E_21_N90a	1071	0	0	0	0	0	0	0	0	0	0	0	0	0	0	0	0	0	0	0	0	0	0	0	0	0	0	0	0	0	0	0
E_21_N90b	846	0	0	0	0	0	0	0	0	0	0	0	0	0	0	0	0	0	0	0	0	0	0	0	0	0	0	0	0	0	0	0
E_21_N90c	1492	0	0	0	0	0	0	0	0	0	0	0	0	0	0	0	0	0	0	0	0	0	0	0	0	0	0	0	0	0	0	0
E_21_N120a	931	2	0	0	0	0	0	0	0	0	0	0	0	0	0	0	0	0	0	0	0	0	0	0	0	0	0	0	0	0	0	0
E_21_N120b	1332	2	0	0	0	0	0	0	0	0	531	2094	16	448	0	0	0	0	6	4	0	2	2	0	0	0	0	0	0	0	0	0
E_21_N120c	653	20	0	0	0	0	0	0	0	0	646	0	1523	0	0	0	0	0	0	0	431	0	707	0	0	0	0	0	0	0	0	0
E_21_N142a	1074	0	0	0	27	0	0	0	0	0	18	0	98	32	0	10	0	0	0	0	0	13	0	0	0	0	0	0	0	0	0	0
E_21_N142b	1071	7	0	0	0	0	0	0	0	0	769	10	0	2	0	28	0	0	0	0	0	0	0	0	0	0	0	0	0	0	0	0
E_21_N142c	841	16	0	0	0	0	0	0	0	0	488	0	0	0	0	8	0	30	0	0	0	0	0	0	0	0	0	0	0	0	0	0
E_21_N177a	1206	0	0	0	0	0	0	0	0	0	17	70	0	6	0	12	0	0	0	0	0	0	0	0	0	0	0	0	0	0	0	0
E_21_N177b	846	0	0	0	0	0	0	0	0	0	0	0	4430	0	0	1097	0	0	0	0	0	500	0	0	0	0	0	0	0	0	0	0
E_21_N177c	901	2	0	0	0	0	0	0	0	0	251	0	54	0	0	85	0	0	0	1	0	7	0	0	0	0	0	0	0	0	0	0
E_21_N225a	1142	0	0	0	0	0	0	0	58	0	1	0	0	0	0	17	0	0	0	0	0	0	0	0	0	0	0	0	0	0	0	0
E_21_N225b	683	0	0	0	0	0	0	0	0	0	0	0	0	0	0	0	0	0	0	0	0	0	0	0	0	0	0	0	0	0	0	0
E_21_N225c	541	0	0	0	0	0	0	0	0	0	0	4	0	0	0	189	0	0	0	0	0	0	0	0	0	0	0	0	0	0	0	0
E_21_N282a	2624	0	0	0	0	0	0	0	0	0	0	0	0	72	0	19	0	0	0	0	0	0	0	0	0	7	0	0	0	0	0	0
E_21_N282b	2543	0	0	0	0	0	0	0	0	0	4	0	0	1	0	0	0	1	0	0	0	0	0	0	0	0	0	0	0	0	0	0
E_21_N282c	1250	0	0	0	0	0	0	0	0	0	0	0	75	0	0	0	0	0	0	0	0	12	0	0	0	0	0	0	0	0	0	0
E_21_N337a	510	0	190	0	0	0	0	0	0	0	0	0	0	0	0	0	0	0	0	0	0	0	0	0	0	0	9	0	0	0	0	0
E_21_N337b	888	0	0	0	0	0	354	0	0	0	0	0	826	0	0	0	0	2	0	0	0	0	0	0	0	0	0	0	0	0	0	0
E_21_N337c	455	0	0	0	0	0	0	0	0	0	0	0	0	0	0	0	0	0	0	0	0	0	0	0	0	0	0	0	0	0	0	0

## Sheet: Table S4
Table S4: Read number for each E. coli O-serogroup gene targeted for each of the enrichment sample metagenomes as determined from the wzx and wzy genes, shown here grouped together. Some genes are unable to distinguish between serogroups, including between serogroups of different species, so all possibilities are listed.
	wz_001	wz_002_050	wz_003	wz_004	wz_005	wz_006	wz_007	wz_008_KO5	wz_009_KO3	wz_010	wz_011	wz_012	wz_013_129_135_F	wz_015	wz_016	wz_017	wz_017_044_073_077_106	wz_018	wz_019	wz_020	wz_021	wz_022	wz_023	wz_024	wz_025	wz_026	wz_027	wz_028ab	wz_028ac_042	wz_029_D11	wz_030	wz_032_B14	wz_033	wz_034	wz_035	wz_036	wz_037	wz_038_D8	wz_039	wz_040_D9	wz_041	wz_042	wz_043	wz_044	wz_045	wz_045v	wz_046_134	wz_048	wz_049
E_20_B-32a	0	2	0	0	32	11	0	10	10	0	0	0	8	0	0	0	0	0	0	0	0	8	108	0	0	0	0	0	0	0	2	0	0	0	0	0	0	0	0	0	0	0	0	0	0	0	3	37	0
E_20_B-32b	0	0	0	0	0	0	0	0	17	0	0	0	0	0	0	0	0	75	0	0	0	0	0	0	0	0	0	0	0	0	0	0	0	298	0	0	0	0	0	0	0	0	0	0	0	19	0	126	0
E_20_B-32c	0	0	0	0	0	0	583	3	4	0	0	0	0	0	0	0	0	0	0	8	0	4	0	0	0	0	0	0	0	0	0	0	0	0	0	0	0	0	0	0	0	0	0	0	16	0	0	0	0
E_20_B-1a	0	0	0	0	0	0	0	49	12	0	0	0	2	0	2	0	0	2	0	0	0	2	0	0	0	0	0	0	0	0	0	0	0	0	0	0	0	0	0	0	0	0	0	0	0	0	0	0	0
E_20_B-1b	2397	0	0	0	0	0	0	2140	0	0	0	0	0	0	0	39	0	0	0	0	0	0	0	0	0	0	0	0	0	2	0	0	0	0	0	0	0	0	0	0	0	0	0	0	0	0	0	0	0
E_20_B-1c	0	0	0	0	0	0	0	17	1	0	0	0	0	0	0	0	2	13	0	0	0	0	0	0	35	0	0	0	0	0	0	0	0	0	0	0	0	0	0	0	0	0	0	0	2	0	0	0	0
E_20_B1a	0	132	0	2	117	30	30	787	43	108	2	0	16	11	3	0	0	203	0	365	2	184	2	0	13	5	2	1	2	154	21	37	0	2	0	0	16	43	0	41	0	0	2	0	0	18	42	10	1
E_20_B1b	4	12	6	4	94	56	12	1333	163	26	17	0	9	235	0	0	0	0	0	1900	2	91	0	0	24	8	14	4	2	195	85	2	0	4	0	10	16	201	14	14	2	0	0	0	3	182	60	16	3
E_20_B1c	0	13	0	0	2	4	2	357	2	0	12	0	12	35	4	0	0	8	16	488	2	31	0	0	44	0	0	0	0	0	0	12	0	0	0	36	12	22	2	8	0	6	0	0	0	80	7	5	0
E_20_B3a	0	0	6	0	0	5	7	170	10	0	6	0	0	15	0	0	0	0	0	188	16	0	0	0	2	20	0	0	0	0	0	0	0	0	0	8	0	10	4365	0	0	0	0	0	0	9	4	65	0
E_20_B3b	0	8	0	0	13	2	0	1414	0	0	0	0	0	0	2	0	0	0	0	284	142	10	0	0	2	0	0	0	0	4	17	12	0	0	0	0	0	6	0	0	37	0	0	0	3	4	16	0	0
E_20_B3c	0	0	5	0	11	3	2	227	0	2	11	0	0	0	4	0	0	0	0	46	0	12	0	0	9	0	0	0	0	0	0	0	0	0	0	6	0	411	0	4	0	0	4	0	0	2	131	3	0
E_20_B5a	0	0	0	0	2	0	0	106	2	13	0	0	24	0	0	0	6	0	4	804	0	21	0	0	24	0	5	2	0	2	0	1	0	0	0	0	0	16	0	0	0	0	0	0	0	0	16	2	0
E_20_B5b	0	0	7	0	0	42	4	1596	747	4	8	0	56	6	0	0	0	0	0	314	0	27	14	0	0	0	0	0	0	502	1110	0	0	0	0	0	0	791	6	2303	0	0	0	0	0	3	17	8	0
E_20_B5c	0	0	0	0	57	9	16	38	49	30	0	0	0	22	0	0	0	0	0	94	10	90	2	0	175	2	0	0	0	40	86	0	0	0	0	11	5	1706	0	0	0	0	0	0	2	0	1	0	22
E_20_B7a	0	6	2	0	2	0	4	43	6	0	6	0	2	32	0	0	0	4	0	123	2	2	0	0	8	2	5	0	2	0	0	0	0	4	0	4	2	19	0	0	0	0	0	0	0	0	8	43	0
E_20_B7b	22	37	0	9	0	187	15	336	14	12	24	0	17	8	39	0	0	8	0	313	0	27	16	0	36	4	0	0	3	2	4	12	0	0	0	14	2	257	8	6	0	0	0	0	14	9	17	1093	0
E_20_B7c	24	0	1232	0	0	4	2	351	10	0	0	0	0	0	155	3	0	0	62	415	0	296	0	0	94	0	6	0	0	0	0	15	0	0	0	0	0	9	0	0	0	0	0	0	0	33	0	13	0
E_20_B9a	0	0	0	0	6	0	1	61	68	0	2	0	0	2	0	0	0	2	0	191	0	44	0	0	2	12	0	0	0	0	100	11	0	0	0	0	0	12	0	16	0	0	0	0	0	64	0	5	0
E_20_B9b	0	5	0	0	10	26	2	296	59	6	0	0	0	4	2	0	0	2	0	94	4	22	0	0	4	0	1	0	0	0	9	0	0	1	0	10	22	56	3	336	1	0	0	0	19	0	76	30	0
E_20_B9c	0	0	0	1	0	1	1	97	17	216	1	0	0	0	0	4	0	2	0	1198	0	70	332	0	56	2	1	0	0	0	0	0	0	0	4	4	0	10	0	19	0	0	0	0	0	0	5	44	0
E_20_B11a	0	96	14	0	15	0	0	421	8	0	5	0	4	0	0	0	0	5	0	312	6	5	0	0	11	3	0	0	9	0	0	0	0	0	0	0	18	27	0	189	0	0	0	0	0	8	6	2	2
E_20_B11b	0	0	0	47	0	6	320	240	28	2	21	0	0	41	0	0	0	0	0	74	11	166	10	0	0	0	0	0	0	0	0	35	0	0	0	0	0	15	0	4	0	0	0	0	0	27	32	0	0
E_20_B11c	0	1	0	6	0	5	0	165	5	0	0	0	0	6	0	0	0	0	0	97	2	61	25	0	0	0	0	0	0	0	11	6	0	0	0	0	0	0	0	1	0	0	0	0	0	0	7	2	0
E_20_B14a	0	411	0	0	0	4	0	587	3	46	0	0	5	21	354	0	7	0	0	2	12	70	0	0	306	17	2	0	0	0	0	0	0	0	0	5	0	8	31	0	0	0	0	0	0	0	80	46	0
E_20_B14b	11	3	9	0	0	2	2	180	10	0	0	0	23	0	0	0	0	8	0	28	0	7	0	0	4	4	0	0	0	0	4	0	0	0	0	11	0	15	0	2	0	0	2	0	0	1	4	44	0
E_20_B14c	0	0	0	0	0	2	0	36	0	2	0	0	2	0	0	0	0	0	0	182	0	19	0	0	0	0	3	0	0	0	0	0	0	0	0	10	0	104	0	0	0	0	0	0	0	0	4	4	0
E_20_B18a	0	0	4	0	0	0	0	655	0	6	3	0	0	4	0	0	0	18	0	2	11	0	0	0	0	0	0	0	0	1	0	77	0	20	0	2	0	629	0	0	0	0	0	0	5	0	2	2	0
E_20_B18b	0	61	0	0	2	0	6	165	10	0	8	0	4	0	0	0	0	12	0	34	0	228	2	0	3	2	1	0	0	0	0	0	0	14	0	0	0	15	0	0	0	0	0	0	2	0	42	37	0
E_20_B18c	0	0	0	0	0	0	0	5	2	0	77	0	0	0	0	0	2	0	0	0	0	0	0	0	0	0	0	0	0	0	0	0	0	0	0	0	0	0	0	0	0	0	0	0	24	0	0	0	0
E_20_B21a	11	1	2	0	0	9	0	108	6	2	0	0	36	0	0	0	8	4	0	12	12	9	1	0	0	0	2	0	39	13	0	0	0	0	0	0	7	0	0	34	0	0	0	0	0	0	29	4	0
E_20_B21b	0	0	0	0	114	0	12	80	2	16	0	0	0	0	0	0	0	0	0	45	0	46	0	0	0	0	0	0	0	0	0	313	0	0	0	57	0	0	6	0	0	0	0	0	0	0	0	8	0
E_20_B21c	0	3	0	0	3	2	0	170	0	0	0	0	0	4	0	0	0	0	0	48	17	8	0	0	1	0	0	0	0	19	0	0	0	0	0	2	0	50	2	3	0	0	0	0	31	3	0	6	0
E_20_Ma	0	0	0	0	0	21	0	95	116	0	0	0	8	0	0	0	0	0	0	0	0	19	319	0	0	0	0	0	0	5	0	0	0	0	0	0	0	0	0	0	0	0	0	0	4	0	0	0	0
E_20_Mb	0	0	0	0	0	0	108	71	0	0	0	0	0	0	0	0	0	0	0	0	0	0	0	0	0	0	4	0	0	0	0	0	0	0	0	0	0	0	0	0	0	0	0	0	0	2	0	0	0
E_20_Mc	0	0	0	0	0	0	0	0	4	0	4	0	72	0	0	0	2	0	0	0	0	0	0	0	0	0	0	0	0	0	0	2	0	0	0	0	0	0	0	0	0	0	0	0	0	63	0	0	0
E_20_Md	0	0	0	0	0	237	629	2	13	0	0	0	0	0	0	0	10	0	0	179	0	31	0	0	0	0	0	0	0	0	0	0	0	0	0	0	0	0	0	0	0	0	0	0	2	0	0	0	0
E_20_ME-20	0	0	0	0	0	0	0	60	0	0	0	0	0	0	0	0	0	0	0	0	0	0	0	0	0	0	0	0	0	0	0	0	0	0	0	0	0	0	0	24	0	0	0	0	2	0	42	0	0
E_20_N-32a	0	0	0	0	0	0	0	1	0	0	0	0	0	0	0	0	0	0	0	0	4	0	1875	0	0	0	0	0	0	0	0	0	0	0	0	0	0	0	4	0	0	0	0	0	5	0	0	0	0
E_20_N-32b	0	0	0	0	0	23	0	424	5	1	0	0	0	2	0	2	0	9	0	5	0	8	0	0	12	0	0	0	2	0	0	16	0	0	0	0	4	0	0	166	0	0	0	0	0	0	1	27	0
E_20_N-32c	0	0	0	8	4	0	6	166	8	0	0	2	0	0	42	0	2	35	0	0	1	22	9	0	29	0	0	0	0	0	0	26	0	0	0	15	0	8	0	31	0	0	954	0	0	16	16	0	0
E_20_N-1a	0	0	0	0	0	0	0	15	0	0	0	0	0	0	0	0	0	0	0	0	0	0	0	0	0	0	32	0	0	0	0	309	0	0	0	0	0	0	0	0	0	0	0	0	0	0	0	0	0
E_20_N-1b	0	0	0	13	0	0	0	181	55	0	0	0	0	0	0	0	0	22	0	0	0	23	0	0	73	0	2	0	0	0	0	295	0	0	0	0	0	3	0	0	0	0	0	0	0	0	0	0	0
E_20_N-1c	0	0	0	0	0	0	533	212	5	0	0	0	0	2	0	0	0	0	0	44	0	203	116	0	0	0	0	0	0	0	0	0	0	0	0	2	0	43	0	0	0	0	0	0	2	4	0	0	0
E_21_B-8a	0	0	0	0	0	0	0	6	28	0	0	0	0	0	0	0	2	0	0	0	0	0	0	0	0	0	0	0	0	0	0	0	0	0	0	0	0	0	0	0	0	0	0	0	0	0	6	0	0
E_21_B-8b	0	0	0	0	0	0	7	29	5	0	0	0	0	0	0	0	0	19	0	149	0	5	0	0	0	3	0	0	0	0	0	60	0	0	0	81	0	0	0	0	0	0	0	0	0	0	0	32	0
E_21_B-8c	0	2	0	0	0	2	0	172	2	0	0	0	0	75	0	0	0	0	0	0	0	0	0	0	0	11	0	0	0	0	0	0	0	0	0	0	0	0	0	0	0	0	0	0	0	0	33	163	0
E_21_B-1a	0	23	0	0	0	0	117	71	29	0	0	0	0	332	0	0	0	0	0	0	0	1	0	0	0	0	0	0	0	0	0	0	0	0	0	0	0	0	0	0	0	0	0	0	0	0	0	161	0
E_21_B-1b	0	2	221	0	0	36	2	29	0	0	0	0	0	0	0	0	0	0	57	0	0	0	0	0	0	0	0	0	0	0	0	0	0	0	0	0	0	0	0	0	0	0	0	0	0	0	0	0	0
E_21_B-1c	0	0	0	0	0	0	0	0	21	10	0	0	0	0	0	0	2	0	0	0	0	0	0	0	0	0	0	0	0	0	0	0	0	0	0	0	0	0	0	0	0	0	0	0	2	0	1	0	0
E_21_B1a	0	0	0	0	0	0	0	5	7	0	0	0	0	0	0	0	0	0	0	2737	0	0	0	0	0	0	0	0	0	0	0	0	0	0	0	0	0	0	0	0	0	0	0	0	0	0	0	0	0
E_21_B1b	0	0	0	0	0	0	0	18	0	0	0	0	0	0	0	0	2	0	0	0	176	0	0	0	0	0	0	0	0	0	0	0	0	0	0	0	0	0	0	0	0	0	0	0	0	443	13	0	0
E_21_B1c	0	0	0	0	0	0	0	0	89	0	0	0	0	0	0	0	0	0	0	0	0	0	0	0	0	0	0	0	0	0	151	0	0	0	0	0	0	0	0	0	0	0	0	0	0	0	0	0	0
E_21_B20a	0	0	0	0	0	0	0	242	0	0	0	0	226	464	0	0	0	0	0	0	0	0	0	0	0	0	0	0	0	0	0	0	0	0	0	0	0	0	0	335	0	0	0	0	2	0	0	2	0
E_21_B20b	0	0	0	0	0	0	0	1	0	0	0	0	0	0	0	0	0	0	0	67	0	0	0	0	0	0	0	0	0	0	0	0	0	0	0	0	0	0	0	0	0	0	0	0	4	0	0	0	0
E_21_B20c	0	0	61	7	0	12	7	387	0	0	0	6	0	0	0	0	0	2	0	8	0	4	0	0	0	0	0	0	0	0	0	0	0	0	0	44	0	0	0	0	0	0	14	0	0	0	0	89	0
E_21_B28a	0	0	0	0	0	608	0	0	0	0	0	0	0	0	0	0	0	2	0	0	0	0	0	0	0	0	0	0	0	0	0	0	0	0	0	0	0	0	0	0	0	0	0	0	0	0	0	0	0
E_21_B28b	0	23	0	0	0	0	0	1	0	0	0	0	0	0	0	0	0	0	0	991	0	0	0	0	0	0	0	0	0	0	0	0	0	0	0	0	0	0	0	0	0	0	0	0	0	0	0	0	0
E_21_B28c	0	0	0	0	0	0	0	0	0	0	0	0	0	0	0	0	0	0	0	0	0	0	0	0	0	0	0	0	0	0	0	0	0	0	0	0	0	0	0	0	0	0	0	0	0	0	0	0	0
E_21_B42a	0	0	0	0	0	0	0	12	162	0	0	0	0	0	0	0	0	0	0	0	0	0	0	0	0	0	0	0	0	0	0	0	0	0	0	0	0	0	0	0	0	0	0	0	0	0	0	0	0
E_21_B42b	0	0	0	0	0	0	0	65	2	0	0	0	0	0	0	0	0	0	0	0	0	0	2	0	0	0	0	0	0	0	0	0	0	0	0	0	0	0	0	0	0	0	0	0	3	0	0	0	0
E_21_B42c	0	0	0	0	0	0	95	115	9	0	0	0	0	37	1422	0	97	0	0	14	0	0	0	0	0	772	0	0	0	0	0	0	0	2	0	0	0	0	0	0	0	0	0	0	12	0	23	0	0
E_21_B56a	0	0	0	0	0	3	1029	247	121	0	0	0	0	0	0	0	31	0	0	67	0	0	0	0	0	0	0	0	0	0	0	0	0	0	0	418	0	0	199	0	0	0	0	0	136	2	0	0	0
E_21_B56b	0	0	0	0	0	0	0	0	0	0	0	0	0	1	0	0	2	0	0	0	0	0	0	0	0	0	0	0	0	0	0	0	0	0	0	0	0	0	0	0	0	0	0	0	0	0	0	0	0
E_21_B56c	0	0	0	0	0	0	0	18	0	0	0	0	0	0	0	0	0	0	0	3	0	0	0	0	0	0	0	0	0	0	0	0	0	0	0	0	0	0	0	0	0	0	0	0	0	0	0	0	0
E_21_B70a	0	0	0	0	0	0	0	0	0	0	0	0	0	0	0	0	0	0	0	0	0	0	0	0	0	0	0	0	0	0	0	0	0	0	0	0	0	0	0	0	0	0	0	0	0	0	0	0	0
E_21_B70b	0	0	0	0	0	0	0	513	21	0	0	0	0	0	0	0	0	33	0	0	0	0	0	0	0	0	0	0	0	0	0	0	0	0	0	0	0	0	0	0	0	0	0	0	2	0	0	0	0
E_21_B70c	0	0	0	187	0	1272	0	400	297	0	0	0	0	0	0	0	0	0	0	548	0	0	0	0	0	0	0	0	0	23	2	0	0	0	0	0	0	0	0	0	0	0	0	0	8	0	0	0	0
E_21_B72a	0	0	0	0	0	0	4	270	880	0	0	0	0	0	0	0	0	0	0	0	0	3	0	0	0	0	0	0	0	0	0	0	0	0	0	0	0	0	0	0	0	0	0	0	3	0	2	0	0
E_21_B72b	0	0	0	0	0	0	0	0	0	0	0	0	0	2916	0	0	0	0	0	0	0	0	0	0	0	0	0	0	0	0	0	0	0	0	0	0	0	0	0	0	0	0	0	0	0	0	0	0	0
E_21_B72c	0	0	0	0	0	0	0	0	0	0	0	0	0	0	0	0	15	0	0	0	0	0	0	0	0	0	0	0	0	0	0	0	0	0	0	0	0	0	0	0	0	0	0	0	0	0	0	0	0
E_21_B74a	0	0	0	0	0	0	2	0	0	0	0	0	0	0	0	0	22	0	0	6624	0	0	0	0	0	0	0	0	0	0	0	0	0	0	0	0	0	0	0	0	0	0	0	0	0	0	0	0	0
E_21_B74b	0	1	0	38	0	14	12	104	8	55	0	13	44	0	0	0	0	0	0	27	15	0	0	0	0	0	0	0	0	0	0	113	0	0	0	381	0	19	4	0	0	0	0	0	1	2	30	0	0
E_21_B74c	0	0	0	4	0	6	9	12	4	1	0	8	0	0	0	0	0	6	0	0	0	7	0	0	0	0	0	0	0	0	0	0	0	0	0	4	0	0	0	0	0	0	0	0	0	8	0	0	0
E_21_B77a	0	0	16	0	0	317	2377	341	2	0	0	0	0	0	0	0	0	0	0	0	7	0	0	0	42	0	0	0	0	0	0	0	0	0	0	26	0	2	0	0	0	0	0	0	0	0	0	1	0
E_21_B77b	0	0	0	0	0	0	0	728	3	0	0	0	0	0	0	0	0	0	0	387	3	14	3197	0	0	0	0	0	0	0	0	0	0	0	0	0	0	0	19	0	0	0	0	0	0	0	0	11	0
E_21_B77c	0	0	0	0	38	5	0	31	12	0	0	0	0	0	0	0	0	0	0	0	0	0	0	0	0	0	0	0	0	0	0	0	0	0	0	0	0	0	13	0	0	0	0	0	36	0	0	0	0
E_21_B81a	0	14	0	0	0	3	87	313	1	0	0	0	19	0	0	0	16	0	0	8	0	716	0	0	0	0	53	0	0	0	0	0	0	0	0	0	0	0	0	0	0	0	95	0	0	45	55	0	0
E_21_B81b	0	0	0	0	0	0	0	0	13	0	0	0	0	0	0	0	0	0	0	0	0	0	0	0	0	0	0	0	0	0	0	0	0	0	0	0	0	0	0	0	0	0	0	0	6	0	0	0	0
E_21_B81c	0	0	0	0	0	25	0	10	188	0	0	0	2	11	0	0	0	0	0	0	0	0	0	0	0	0	0	0	0	0	0	21	0	0	0	0	0	0	0	0	0	0	0	0	1	0	19	0	0
E_21_B90a	0	0	0	0	0	0	0	0	189	0	0	0	0	0	0	0	0	0	0	0	0	0	0	0	0	0	0	0	0	0	0	0	0	0	0	0	0	0	0	0	0	0	0	0	0	0	0	0	0
E_21_B90b	0	0	0	0	0	0	0	0	25	0	0	0	0	0	0	0	0	0	0	0	0	0	0	0	0	0	0	0	0	0	0	0	0	0	0	0	0	4	0	0	0	0	0	0	0	0	0	0	0
E_21_B90c	0	0	0	0	0	0	0	213	244	0	0	0	0	0	0	0	0	0	0	72	0	0	0	0	0	0	0	0	0	0	0	0	0	0	0	0	0	0	0	0	0	0	440	0	0	0	0	0	0
E_21_B120a	0	0	0	0	0	0	0	31	9	0	0	0	0	0	0	0	0	0	0	0	0	0	0	0	26	0	0	0	0	0	0	0	0	0	0	0	0	0	0	0	0	0	0	0	0	0	0	0	0
E_21_B120b	0	0	0	0	0	0	1	4	107	14	2	0	0	0	0	0	2	11	0	0	0	0	0	0	0	0	0	0	0	0	0	0	0	0	0	1	0	0	0	0	0	0	0	0	0	0	2	2	0
E_21_B120c	0	10	0	0	0	0	93	55	22	0	0	0	0	182	0	0	0	0	0	0	0	0	0	0	0	0	0	0	0	0	0	0	0	0	0	1	0	0	0	0	0	0	0	0	0	0	0	144	0
E_21_B142a	0	0	0	0	0	0	0	0	3	0	0	0	0	0	0	0	0	0	0	1706	0	0	0	0	0	0	0	0	0	0	0	0	0	0	0	0	0	0	0	0	0	0	0	0	0	0	0	0	0
E_21_B142b	0	0	0	0	0	0	194	1016	5	0	0	0	0	0	0	0	0	0	0	0	0	0	0	0	0	0	0	0	0	0	0	0	0	0	0	0	0	0	0	0	0	0	0	0	0	0	0	0	0
E_21_B142c	0	0	0	0	0	0	0	24	20	0	0	0	0	0	0	0	0	0	0	367	0	0	0	0	3	0	0	0	0	0	0	0	0	0	0	0	0	2	0	0	0	0	0	0	0	2	0	0	0
E_21_B177a	0	0	0	0	0	0	0	11	13	0	0	0	0	0	0	0	0	27	0	0	105	0	0	0	0	0	0	0	0	0	0	0	0	0	0	0	0	0	0	0	0	0	0	0	163	0	2	0	0
E_21_B177b	0	0	0	0	0	0	0	50	81	0	0	0	204	0	0	0	1	0	0	2	0	0	0	0	0	0	0	0	0	0	0	0	0	0	0	0	0	51	0	0	0	0	0	0	0	16	0	0	0
E_21_B177c	0	0	0	0	0	0	0	25	59	105	0	0	0	0	0	0	2	0	0	0	0	0	0	0	20	0	0	0	0	0	0	0	0	0	0	0	0	0	0	0	0	0	0	0	2	1428	22	0	0
E_21_B198a	0	0	0	0	0	0	0	1126	375	0	0	0	0	2	0	0	1	702	0	0	0	0	1531	0	0	0	0	0	0	0	0	0	0	0	0	0	0	0	0	0	0	0	0	0	0	0	0	1	0
E_21_B198b	0	0	0	0	0	692	0	8	17	0	0	0	362	0	0	0	34	0	0	0	0	0	0	0	0	0	0	0	0	0	0	0	0	0	0	0	0	0	0	0	0	0	0	0	0	0	0	0	0
E_21_B198c	0	0	0	0	0	0	0	297	479	0	0	0	0	20	0	0	0	0	0	0	0	0	0	0	0	0	0	0	0	0	0	0	0	0	0	6	0	0	0	0	0	0	0	0	4	0	0	0	0
E_21_B225a	0	0	0	0	0	0	0	21	102	0	0	0	0	0	0	0	0	0	0	0	0	0	0	0	0	0	0	0	0	0	0	0	0	0	0	0	0	0	0	7	0	0	0	0	0	0	0	0	0
E_21_B225b	0	0	0	0	0	0	0	0	61	0	0	0	0	0	0	0	2	0	127	0	0	62	0	0	0	0	0	0	0	0	0	0	0	0	0	0	0	0	0	0	0	0	0	0	0	0	0	0	0
E_21_B225c	0	0	0	0	0	0	0	1	277	0	0	0	0	0	0	0	0	0	0	0	0	0	0	0	0	0	0	0	0	0	0	0	0	0	0	0	0	0	0	0	0	0	0	0	0	0	0	0	0
E_21_B254a	0	384	0	0	0	0	0	0	72	0	0	0	0	0	0	0	9	0	0	0	0	0	0	0	0	0	0	0	0	0	0	0	0	0	0	0	0	0	0	0	0	0	0	0	1	0	0	0	0
E_21_B254b	0	0	0	0	0	0	0	0	1166	0	0	0	0	0	0	0	0	0	0	0	0	0	0	0	0	0	0	0	0	0	0	0	0	0	0	0	0	0	0	0	0	0	0	0	0	0	0	0	0
E_21_B254c	0	0	0	0	0	0	0	0	8	0	0	0	0	0	0	0	0	0	0	0	0	0	0	0	0	0	0	0	0	0	0	0	0	0	0	0	279	0	0	0	0	0	0	0	0	104	0	0	0
E_21_B282a	0	0	0	0	0	160	0	465	0	0	0	0	0	0	0	0	0	0	0	0	0	0	0	0	0	0	0	0	97	0	0	0	0	0	0	0	0	0	0	0	0	0	0	0	0	0	0	0	0
E_21_B282b	0	4	2	0	2	18	4	28	0	4	0	0	6	2	2	0	0	12	4	48	2	36	4	0	10	4	0	2	0	2	8	5	0	0	0	3	2	8	8	4	0	6	0	0	0	2	6	17	0
E_21_B282c	0	12	0	0	0	16	19	14	6	0	0	0	6	4	15	0	0	0	6	27	6	2	2	0	2	5	0	29	0	4	2	2	0	0	0	2	0	0	3	5	0	20	0	0	0	4	0	11	6
E_21_B309a	0	8	0	2	0	5	6	38	0	2	0	0	5	2	0	0	0	0	0	116	3	16	4	0	10	6	4	0	5	0	2	14	0	0	0	0	1	87	1	4	0	0	0	0	0	0	3	5	0
E_21_B309b	0	4	2	0	2	0	1	49	2	2	6	0	8	7	4	0	0	0	4	10	19	4	2	0	0	6	5	0	0	2	2	2	0	0	0	2	0	3	0	0	0	0	0	0	0	2	9	4	0
E_21_B309c	0	0	0	0	52	2	6	25	5	2	0	0	0	0	0	0	0	0	0	264	0	511	0	0	0	0	4	0	0	2	0	0	0	0	0	2	0	160	0	4	0	0	1	0	0	0	8	0	0
E_21_B337a	0	0	0	0	0	0	2	68	4	0	0	0	0	0	0	0	0	2	4	0	0	2	0	0	0	0	61	0	4	0	0	4	0	0	0	0	0	0	11	44	0	0	0	0	2	0	10	1	0
E_21_B337b	0	0	0	0	0	0	2	2	0	0	0	0	0	0	0	0	0	0	0	0	0	0	0	0	0	0	0	0	0	0	0	0	0	0	0	0	0	0	0	0	0	0	0	0	0	0	0	0	0
E_21_B337c	0	0	0	0	0	2	0	11	3	0	0	0	0	0	0	0	2	0	0	2	0	0	0	0	0	0	0	0	0	0	0	4	0	0	0	2	0	0	0	6	0	0	0	0	0	0	2	0	0
E_21_B367a	0	0	0	0	0	2	0	2	2	0	0	0	0	0	0	0	0	0	0	0	0	6	0	0	1	0	0	0	2	0	0	0	0	0	0	0	0	0	0	0	0	0	0	0	0	0	0	0	0
E_21_B367b	0	0	0	0	0	14	0	3	7	0	0	0	0	1	0	0	1	0	0	0	0	5	5	0	1	0	4	0	0	0	0	9	0	0	0	2	0	0	0	0	0	0	0	0	0	0	2	2	0
E_21_B367c	0	0	2	0	0	0	20	4	2	0	0	0	0	36	0	0	0	0	0	0	15	0	0	0	0	0	0	0	0	0	0	0	0	0	0	0	0	0	0	0	0	0	0	0	0	0	204	0	0
E_21_Ma	0	0	0	0	0	0	0	129	7	0	0	0	0	0	0	0	0	0	0	0	0	0	0	0	0	0	0	0	0	0	0	0	0	0	0	0	0	99	95	0	0	0	0	0	4	0	0	0	0
E_21_Mb	0	0	0	0	0	0	3975	169	0	0	0	0	0	0	0	0	0	0	0	0	0	0	0	0	0	0	0	0	0	63	0	0	0	0	0	0	0	0	0	0	0	0	0	0	5	3	0	0	0
E_21_Mc	0	0	0	0	1	0	199	0	0	0	0	0	0	0	0	31	0	0	0	140	0	0	0	0	0	0	0	0	0	0	0	0	0	0	0	0	0	0	0	0	0	0	0	0	0	0	0	0	0
E_21_Md	69	0	97	0	0	0	0	357	1	0	0	0	0	2	0	0	8	0	0	0	199	0	0	0	0	0	0	0	0	1	0	0	0	0	0	0	0	0	0	0	0	0	0	0	0	0	0	0	0
E_21_Me	0	99	0	0	80	143	24	157	0	12	0	0	216	18	63	0	0	23	0	300	14	0	0	4	0	55	4	0	6	0	0	109	0	10	0	40	0	28	29	2	0	0	0	0	1	0	30	230	0
E_21_N-8a	0	0	0	0	0	0	0	1669	0	0	0	0	0	0	0	0	327	48	0	0	0	0	0	0	0	2	0	0	0	0	0	0	0	0	0	0	0	0	0	0	0	0	0	0	0	0	0	11	0
E_21_N-8b	0	0	0	0	0	0	0	0	0	0	0	0	0	0	0	0	0	0	0	0	0	0	0	0	0	0	389	0	0	1	0	0	0	0	0	0	0	0	0	0	0	0	0	0	0	0	0	0	0
E_21_N-8c	0	0	0	0	0	0	0	0	0	0	0	0	0	0	0	0	0	0	0	0	0	0	0	0	0	0	0	0	0	0	0	0	0	0	0	0	0	0	0	0	0	0	0	0	10	0	0	0	0
E_21_N-1a	0	0	0	0	0	0	5	43	3	0	0	0	0	0	0	0	0	0	0	0	0	0	0	0	0	0	0	0	0	556	0	0	0	0	0	0	0	0	0	0	0	0	0	0	108	0	0	0	0
E_21_N-1b	0	0	0	0	0	0	0	1444	38	0	0	0	0	0	0	0	7	0	0	0	0	0	0	0	0	0	0	0	0	0	0	0	0	0	0	0	0	0	0	0	0	0	0	0	9	0	775	0	0
E_21_N-1c	0	0	0	0	0	0	28	724	47	0	0	0	0	0	0	0	0	0	0	0	0	0	0	0	0	0	0	0	0	0	0	0	0	0	0	0	0	0	0	0	0	0	0	0	7	0	0	0	0
E_21_N1a	0	0	0	0	0	735	0	0	109	0	0	0	0	0	0	0	0	0	0	0	0	0	0	0	0	0	0	0	0	0	0	0	0	0	0	0	0	0	0	0	0	0	0	0	0	0	0	0	0
E_21_N1b	0	0	0	0	0	0	714	6	6	0	0	0	0	0	0	0	10	0	0	0	0	0	0	0	0	0	23	0	0	0	0	0	0	0	0	0	0	0	39	0	0	0	0	0	1	0	0	0	0
E_21_N1c	0	0	0	0	0	0	0	0	2	0	0	0	0	0	0	0	0	0	0	0	0	0	0	0	0	0	0	0	0	0	0	0	0	0	0	0	0	0	0	0	0	0	0	0	2	0	0	0	0
E_21_N20a	0	0	2	0	0	0	0	4	0	0	0	0	0	0	0	0	0	0	0	0	0	0	0	0	0	0	0	0	0	1	0	0	0	0	0	6	0	0	0	0	0	0	0	0	0	0	0	0	0
E_21_N20b	0	0	0	0	0	0	0	0	1	0	0	0	0	0	0	0	0	0	0	0	0	0	0	0	0	0	0	0	0	0	0	0	0	0	0	0	2	0	0	0	0	0	0	0	10	349	0	0	0
E_21_N20c	0	0	0	0	0	22	85	61	24	0	0	0	0	0	2	0	2	0	0	0	0	2	0	0	0	0	85	0	0	0	0	0	0	0	0	0	0	0	0	0	0	0	0	0	2	0	4	172	0
E_21_N42a	0	0	0	0	0	0	185	906	4	0	0	0	0	0	0	0	0	0	0	0	0	0	0	0	0	0	0	0	0	0	0	0	0	0	0	0	0	0	0	0	0	0	0	0	0	0	0	0	0
E_21_N42b	0	0	0	0	0	0	0	521	0	0	0	0	0	0	0	0	66	0	0	6	0	0	0	0	0	0	0	0	0	0	0	0	0	0	0	0	0	0	0	0	0	0	0	0	0	0	814	0	0
E_21_N42c	0	0	0	0	0	1	7907	10	236	0	0	0	0	0	0	0	0	2	0	0	0	0	0	0	0	0	0	0	0	0	0	0	0	0	0	0	0	0	0	0	0	0	0	0	0	0	0	1	0
E_21_N52a	0	10	0	0	0	1	1	300	3	0	0	0	0	91	0	0	0	0	0	0	0	0	0	0	0	11	0	0	0	0	0	0	0	0	0	2	0	0	0	0	0	0	0	0	0	2	47	145	0
E_21_N52b	0	0	0	0	0	0	0	23	0	0	0	0	0	0	0	0	0	0	0	301	0	0	0	0	0	0	0	0	0	0	0	0	0	0	0	0	0	0	0	0	0	0	0	0	0	0	35	0	0
E_21_N52c	0	0	0	0	0	0	0	53	44	0	0	0	0	0	0	0	0	0	0	41	3	0	0	0	0	0	0	0	0	0	20	0	0	0	0	0	0	27	0	0	0	0	0	0	1	0	69	0	0
E_21_N70a	0	0	0	0	0	0	4044	642	0	0	0	0	0	0	0	0	0	0	0	0	0	0	0	0	0	0	0	0	0	0	0	0	0	0	0	0	0	0	0	0	0	0	0	0	0	0	0	0	0
E_21_N70b	0	0	0	0	0	0	0	0	0	0	0	0	0	0	0	0	0	0	0	0	0	0	0	0	0	0	0	0	0	0	0	0	0	0	0	0	0	0	0	0	0	0	0	0	0	0	0	0	0
E_21_N70c	0	0	0	0	0	0	0	0	0	0	0	0	0	0	0	0	0	0	0	2	0	0	0	0	0	0	0	0	0	0	0	0	0	0	0	0	0	0	0	0	0	0	0	0	61	0	0	0	0
E_21_N90a	0	0	0	0	0	0	0	0	0	1	0	0	0	0	0	0	0	0	0	0	4106	0	0	0	0	0	0	0	0	0	0	0	0	0	0	0	0	0	0	0	0	0	0	0	294	0	0	0	0
E_21_N90b	0	0	0	0	0	2	0	0	1	0	0	0	0	0	0	0	23	0	0	0	0	0	0	0	0	0	0	0	0	0	0	0	0	0	0	0	0	0	0	0	0	0	0	0	0	0	0	0	0
E_21_N90c	0	149	0	0	0	0	0	2853	14	0	0	0	0	0	0	7	0	0	0	0	0	0	0	0	0	0	0	0	0	0	0	0	0	0	0	0	0	0	0	0	0	0	0	8	2	0	0	0	0
E_21_N120a	0	0	0	0	0	204	0	220	0	0	0	0	0	0	0	0	0	0	0	0	0	0	0	0	0	0	0	0	0	0	0	0	0	0	0	0	0	0	0	0	0	0	0	0	0	2	0	0	0
E_21_N120b	0	0	18	0	0	9	0	40	0	0	0	0	0	0	0	0	0	0	0	0	0	0	0	0	0	0	0	0	8	0	0	0	0	0	0	0	0	0	0	0	0	0	0	0	0	0	0	68	0
E_21_N120c	0	0	0	0	0	0	0	2	0	0	0	0	0	14	0	0	0	0	0	0	0	0	0	0	0	0	0	0	0	0	0	0	0	0	0	0	0	0	0	0	0	0	0	0	0	0	0	0	0
E_21_N142a	0	0	0	0	0	77	25	545	116	8	0	0	77	0	0	0	2	8	0	119	0	40	0	0	0	0	2	0	0	0	0	375	0	0	0	0	124	0	0	0	0	0	0	0	4	116	40	0	0
E_21_N142b	0	0	24	0	0	0	125	221	33	55	0	0	30	0	0	0	0	0	0	774	0	8	12	0	15	0	0	0	50	41	0	0	0	0	0	20	274	0	25	0	0	0	0	0	167	4	0	0	0
E_21_N142c	0	0	0	0	1	0	0	252	23	4	0	0	1282	0	0	0	0	15	0	239	51	0	0	0	36	0	0	0	0	0	0	0	0	0	0	0	0	0	1	0	0	0	0	0	0	0	0	0	0
E_21_N177a	0	0	0	0	0	0	0	111	0	60	0	0	0	0	0	0	0	0	0	0	0	0	0	0	5641	0	0	0	0	0	0	0	0	0	0	0	0	0	0	0	0	0	0	0	2	0	0	0	0
E_21_N177b	0	0	0	0	0	0	0	1	43	0	0	0	0	0	0	0	0	0	0	0	0	0	0	0	0	0	0	0	0	0	0	0	0	0	0	0	0	0	0	0	0	0	0	0	4	0	0	0	0
E_21_N177c	0	0	0	0	0	10	798	45	594	2	0	0	113	0	0	0	0	64	0	22	0	12	0	0	0	0	0	0	19	0	0	0	0	15	0	0	79	80	57	0	0	0	7	0	0	0	0	5	0
E_21_N225a	0	0	12	8	43	109	80	183	151	1	542	2	135	23	0	15	1	0	0	9	162	239	0	0	259	0	160	0	0	47	65	11	0	0	0	0	89	0	0	0	2	0	0	0	0	15	0	115	0
E_21_N225b	0	0	0	0	0	0	0	61	104	0	0	2	0	0	0	0	0	0	0	0	0	0	0	0	0	0	0	0	0	0	0	0	0	0	0	2277	8	0	0	0	0	0	0	0	0	0	0	0	0
E_21_N225c	0	0	480	0	0	63	1	89	0	0	0	0	0	0	1	0	0	0	141	0	0	0	0	0	0	0	0	0	0	0	0	0	0	0	0	0	0	0	0	0	0	0	0	0	0	0	0	0	0
E_21_N282a	0	0	0	0	0	97	14	98	601	31	313	20	209	1	0	0	0	0	0	111	0	0	0	0	0	0	13	0	0	335	0	0	20	0	0	0	0	0	1	0	0	0	0	0	0	0	0	0	0
E_21_N282b	0	0	0	0	0	0	0	22	1	0	0	0	0	0	0	0	0	0	0	0	0	0	0	0	0	0	0	0	0	0	0	0	0	0	0	0	0	0	0	0	0	0	0	0	41	0	0	0	0
E_21_N282c	0	0	0	0	0	0	350	40	192	0	0	0	0	0	0	0	0	0	0	50	0	0	196	0	0	0	14	0	0	0	0	0	0	0	0	0	0	0	381	0	0	0	0	0	12	1376	1	0	0
E_21_N337a	0	0	7	0	0	0	4	125	279	0	0	0	0	0	0	0	5	0	0	203	0	0	0	0	0	0	0	0	0	0	0	0	0	0	0	48	0	0	0	9	0	0	0	0	2	0	0	0	0
E_21_N337b	0	0	0	0	92	0	186	10	38	0	0	0	2	0	0	0	0	0	0	0	0	0	0	0	10	0	0	0	0	0	0	0	0	0	0	0	0	0	0	0	0	0	0	0	3	0	0	0	0
E_21_N337c	0	0	0	0	0	56	44	249	30	0	0	0	0	0	0	0	2	0	0	0	0	0	0	0	0	0	0	0	0	0	0	0	0	0	0	0	31	0	0	0	0	0	0	0	1	21	52	0	0
[truncated: 220 more columns]

## Sheet: Table S5
Table S5: The presence of virulence factors were compared from samples taken at different time points or fields to determine differential abundance with the comparison groups shown in the top row. For this analysis, season delinations are as follows: Spring is March through May, Summer is June through August, Fall is September through November, and Winter is December, January and February. Compar…
	Spring vs Summer	Summer vs Fall	Spring vs Fall	Winter vs Spring	Winter vs Summer	Winter vs Fall	Jan+Feb 2021vs Jan+Feb2022	Amendment period B vs N	2020B PreAmendment vs Amendment period	2021B PreAmendment vs Amendment period	BothB PreAmendment vs Amendment period	2021B Amendment period vs 4 weeks post
stx1	0.2873	0.0637	0.3823	1	0.2895	0.3426	1	0.0278	< 0.00001	0.0278	< 0.00001	0.0015
stx2	0.4037	1	0.6586	0.7634	0.2357	0.4094	1	0.0406	< 0.00001	0.0406	< 0.00001	0.0003
eae	0	0.0013	1	0.2976	0.001	0.6581	0.5534	0.1033	0.0072	0.5804	0.0029	0.0211
ehxA	1	1	1	0.5887	0.7439	1	1	0.007	< 0.00001	1	0.0001	0.0103
saa	1	1	0.5519	1	1	0.5462	1	0.044	< 0.00001	0.044	< 0.00001	0.0062
subAB	1	1	1	1	1	1	0.4286	0.044	< 0.00001	0.044	< 0.00001	0.0062
All STEC virulence genes	0.103	0.2449	1	0.3921	0.4354	0.5804	0.4959	< 0.00001	< 0.00001	< 0.00001	< 0.00001	< 0.00001
O26	0.2873	1	0.5665	0.3599	1	1	1	0.4857	0.0648	0.4857	0.0101	0.1714
O45	1	0.721	0.7483	0.2491	0.4216	0.2142	0.3964	0.0889	1	0.0889	0.1776	0.603
O103	0.1429	0.4241	1	0.5063	0.3267	1	0.4857	1	0.1445	0.2286	0.021	0.2722
O91	0.0448	1	0.1244	0.0214	1	1	0.5714	1	0.5563	0.6044	0.416	0.2722
O121	0.0389	0.25	1	0.227	0.3465	1	0.4286	1	0.4639	1	1	0.4286
O145	1	1	1	0.6049	1	1	0.4286	1	0.5627	1	0.1686	0.4286
O146	1	1	1	1	1	1	0.4286	1	0.0054	1	0.0018	1
O157	0.35	1	1	1	0.3684	1	1	1	1	1	1	1
O174	0.011	0.1422	0.6099	0.7041	0.022	1	1	0.2286	0.3983	0.6044	0.1846	0.2722
All STEC O serogroup	0.0032	0.0351	0.8597	0.0493	0.2543	0.2132	1	0.4928	0.0011	0.338	0.0001	0.013
aaf	0.35	1	1	1	0.3684	1	1	1	1	1	1	1
ipaH	0.5373	1	1	0.4941	1	1	1	1	1	1	1	0.4286
cdtB	0.0002	0.0407	0.3823	0.73	0.0009	0.6788	1	0.0278	0.0005	0.1189	0	0.0158
bfpA	0.0389	0.25	1	0.0485	0.7006	0.3067	1	0.2286	0.0184	0.6044	0.0077	0.0632
perA	0.1186	0.25	1	0.3452	0.6591	0.5462	1	0.4857	0.0072	1	0.0054	0.098
LT-II	0.1083	0.7397	0.4751	0.1841	1	0.7485	0.603	0.0406	0.0108	0.1357	0.001	0.03
sta	0.0465	1	0.1834	0.6049	0.1793	0.5714	1	0.4857	1	1	1	0.1714
cnf	0.169	0.4241	1	0.7128	0.0625	0.6239	1	0.6044	0.0072	0.2286	0.0005	1
hlyA	0.1429	0.705	0.3823	0.0422	1	0.5129	0.3383	1	< 0.00001	1	0.0001	0.6108
papD	0.1143	0.3667	1	1	0.1296	1	1	1	0.0854	1	0.0905	0.4286
All non-STEC E coli virulence genes	< 0.00001	0.0005	0.2809	0.0232	0.0002	0.6463	0.1017	0.0002	< 0.00001	0.0329	< 0.00001	0

## Sheet: Table S6
Table S6: Total sequencing read counts for the metagenomes of the culture independent (CI) and enrichment (E) samples.
Sample	Read count	SRA accession	Sample	Read count	SRA accession
CI_20_B-32a	26286905	SRR31617925	E_20_B-32a	23434368	SRR31617794
CI_20_B-32b	27949859	SRR31617924	E_20_B-32b	18880904	SRR31617793
CI_20_B-32c	32493348	SRR31617845	E_20_B-32c	12742841	SRR31617792
CI_20_N-32a	39085553	SRR31617909	E_20_N-32a	14647626	SRR31617636
CI_20_N-32b	32750586	SRR31617908	E_20_N-32b	15127128	SRR31617635
CI_20_N-32c	31528395	SRR31617907	E_20_N-32c	22737389	SRR31617634
CI_20_B-1a	35290944	SRR31617825	E_20_B-1a	25455954	SRR31617791
CI_20_B-1b	30312614	SRR31617668	E_20_B-1b	30556425	SRR31617790
CI_20_B-1c	30417043	SRR31617657	E_20_B-1c	20053615	SRR31617789
CI_20_N-1a	40922898	SRR31617906	E_20_N-1a	17675042	SRR31617633
CI_20_N-1b	70540565	SRR31617905	E_20_N-1b	18696086	SRR31617632
CI_20_N-1c	28466777	SRR31617904	E_20_N-1c	21858575	SRR31617630
CI_20_B1a	34108719	SRR31617739	E_20_B1a	16953251	SRR31617788
CI_20_B1b	37467416	SRR31617727	E_20_B1b	41614094	SRR31617787
CI_20_B1c	110323925	SRR31617716	E_20_B1c	15703880	SRR31617786
CI_20_M1a	53155668	SRR31617920	E_20_M1a	24216148	SRR31617742
CI_20_M1b	61615796	SRR31617919	E_20_M1b	26147002	SRR31617741
CI_20_M1c	47317941	SRR31617918	E_20_M1c	20590598	SRR31617740
CI_20_M1d	35663798	SRR31617917	E_20_M1d	28793652	SRR31617738
CI_20_M1e	46494841	SRR31617916	E_20_M1e	38677717	SRR31617646
CI_20_B3a	31554576	SRR31617613	E_20_B3a	18917061	SRR31617785
CI_20_B3b	43082668	SRR31617923	E_20_B3b	27229410	SRR31617783
CI_20_B3c	31514507	SRR31617912	E_20_B3c	10621752	SRR31617782
CI-B5a	35762472	SRR31617901	E_20_B5a	12017796	SRR31617781
CI-B5b	27413242	SRR31617890	E_20_B5b	20350474	SRR31617780
CI-B5c	75198387	SRR31617879	E_20_B5c	13657516	SRR31617779
CI-B7a	26673602	SRR31617868	E_20_B7a	18034205	SRR31617778
CI-B7b	45114204	SRR31617795	E_20_B7b	27588767	SRR31617777
CI-B7c	40645965	SRR31617784	E_20_B7c	23180959	SRR31617776
CI-B9a	51865318	SRR31617773	E_20_B9a	25151890	SRR31617775
CI-B9b	28142594	SRR31617856	E_20_B9b	14172663	SRR31617774
CI-B9c	36474349	SRR31617844	E_20_B9c	14534145	SRR31617772
CI-B11a	34202594	SRR31617832	E_20_B11a	18757128	SRR31617771
CI-B11b	33723088	SRR31617698	E_20_B11b	12394024	SRR31617770
CI-B11c	54683331	SRR31617687	E_20_B11c	12005709	SRR31617863
CI-B14a	71092554	SRR31617767	E_20_B14a	37226295	SRR31617862
CI-B14b	45794902	SRR31617756	E_20_B14b	21593321	SRR31617861
CI-B14c	34620808	SRR31617745	E_20_B14c	29288055	SRR31617860
CI-B18a	40627852	SRR31617642	E_20_B18a	10887365	SRR31617859
CI-B18b	26803171	SRR31617631	E_20_B18b	13992402	SRR31617858
CI-B18c	42010189	SRR31617620	E_20_B18c	17162006	SRR31617857
CI-B21a	40119757	SRR31617824	E_20_B21a	10511256	SRR31617855
CI-B21b	39849756	SRR31617813	E_20_B21b	14128988	SRR31617854
CI-B21c	39396402	SRR31617802	E_20_B21c	16791473	SRR31617853
CI_21_B-8a	42945591	SRR31617675	E_21_B-8a	21702472	SRR31617852
CI_21_B-8b	55135318	SRR31617674	E_21_B-8b	11210146	SRR31617851
CI_21_B-8c	46381348	SRR31617673	E_21_B-8c	24665366	SRR31617850
CI_21_N-8a	23315665	SRR31617903	E_21_N-8a	21015911	SRR31617629
CI_21_N-8b	36807767	SRR31617902	E_21_N-8b	20204345	SRR31617628
CI_21_N-8c	86350316	SRR31617900	E_21_N-8c	40956164	SRR31617627
CI_21_B-1a	24581470	SRR31617672	E_21_B-1a	56694387	SRR31617849
CI_21_B-1b	30326201	SRR31617671	E_21_B-1b	18432457	SRR31617848
CI_21_B-1c	39236867	SRR31617670	E_21_B-1c	21620474	SRR31617847
CI_21_N-1a	24395402	SRR31617899	E_21_N-1a	30608823	SRR31617626
CI_21_N-1b	39853420	SRR31617898	E_21_N-1b	18927161	SRR31617625
CI_21_N-1c	35510891	SRR31617897	E_21_N-1c	25762300	SRR31617624
CI_21_B1a	27569451	SRR31617669	E_21_B1a	26824605	SRR31617846
CI_21_B1b	24385158	SRR31617667	E_21_B1b	12699951	SRR31617843
CI_21_B1c	64483604	SRR31617666	E_21_B1c	10609454	SRR31617842
CI_21_N1a	33461072	SRR31617896	E_21_N1a	14478808	SRR31617623
CI_21_N1b	46198569	SRR31617895	E_21_N1b	11113011	SRR31617622
CI_21_N1c	44159324	SRR31617894	E_21_N1c	14818049	SRR31617621
CI_21_M1a	38469484	SRR31617915	E_21_M1a	16357666	SRR31617641
CI_21_M1b	44658429	SRR31617914	E_21_M1b	22245671	SRR31617640
CI_21_M1c	30704224	SRR31617913	E_21_M1c	14964407	SRR31617639
CI_21_M1d	42589868	SRR31617911	E_21_M1d	28722579	SRR31617638
CI_21_M1e	45180361	SRR31617910	E_21_M1e	10235445	SRR31617637
CI_21_B20a	38017317	SRR31617665	E_21_B20a	15543158	SRR31617841
CI_21_B20b	40713666	SRR31617664	E_21_B20b	17214169	SRR31617840
CI_21_B20c	39005624	SRR31617663	E_21_B20c	18524250	SRR31617839
CI_21_N20a	34692044	SRR31617893	E_21_N20a	12189625	SRR31617619
CI_21_N20b	37360772	SRR31617892	E_21_N20b	14142795	SRR31617618
CI_21_N20c	25418435	SRR31617891	E_21_N20c	11211777	SRR31617617
CI_21_B28a	32944575	SRR31617662	E_21_B28a	24263981	SRR31617838
CI_21_B28b	25691368	SRR31617661	E_21_B28b	18362576	SRR31617837
CI_21_B28c	33244909	SRR31617660	E_21_B28c	28781340	SRR31617836
CI_21_B42a	31398773	SRR31617659	E_21_B42a	17689787	SRR31617835
CI_21_B42b	50845225	SRR31617658	E_21_B42b	17841365	SRR31617834
CI_21_B42c	23909634	SRR31617656	E_21_B42c	10969736	SRR31617708
CI_21_N42a	51311299	SRR31617889	E_21_N42a	10061321	SRR31617833
CI_21_N42b	110270391	SRR31617888	E_21_N42b	26444189	SRR31617831
CI_21_N42c	47823845	SRR31617887	E_21_N42c	26444189	SRR31617830
CI_21_N52a	25649689	SRR31617886	E_21_N52a	26745865	SRR31617829
CI_21_N52b	43209862	SRR31617885	E_21_N52b	14830432	SRR31617828
CI_21_N52c	33012913	SRR31617884	E_21_N52c	18669837	SRR31617827
CI_21_B56a	32352816	SRR31617655	E_21_B56a	15432309	SRR31617707
CI_21_B56b	59316915	SRR31617654	E_21_B56b	13302991	SRR31617706
CI_21_B56c	77711411	SRR31617653	E_21_B56c	21654336	SRR31617705
CI_21_B70a	62626144	SRR31617652	E_21_B70a	16487139	SRR31617704
CI_21_B70b	52670298	SRR31617651	E_21_B70b	18983850	SRR31617703
CI_21_B70c	76978561	SRR31617650	E_21_B70c	12151565	SRR31617702
CI_21_N70a	49519368	SRR31617883	E_21_N70a	25004039	SRR31617826
CI_21_N70b	40509163	SRR31617882	E_21_N70b	19800535	SRR31617823
CI_21_N70c	74072936	SRR31617881	E_21_N70c	17049772	SRR31617822
CI_21_B72a	61263056	SRR31617649	E_21_B72a	11836698	SRR31617701
CI_21_B72b	65761282	SRR31617648	E_21_B72b	12292917	SRR31617700
CI_21_B72c	80322454	SRR31617647	E_21_B72c	21372578	SRR31617699
CI_21_B74a	27729542	SRR31617737	E_21_B74a	55215539	SRR31617697
CI_21_B74b	36353261	SRR31617736	E_21_B74b	63391289	SRR31617696
CI_21_B74c	41992212	SRR31617735	E_21_B74c	46235652	SRR31617695
CI_21_B77a	67851667	SRR31617734	E_21_B77a	11023441	SRR31617694
CI_21_B77b	48178732	SRR31617733	E_21_B77b	28864543	SRR31617693
CI_21_B77c	62740392	SRR31617732	E_21_B77c	24243297	SRR31617692
CI_21_B81a	39708288	SRR31617731	E_21_B81a	61562742	SRR31617691
CI_21_B81b	28056947	SRR31617730	E_21_B81b	51528793	SRR31617690
CI_21_B81c	47984254	SRR31617729	E_21_B81c	198745818	SRR31617689
CI_21_B90a	63410596	SRR31617728	E_21_B90a	12567590	SRR31617688
CI_21_B90b	29261526	SRR31617726	E_21_B90b	20140166	SRR31617686
CI_21_B90c	27729408	SRR31617725	E_21_B90c	16461750	SRR31617685
CI_21_N90a	31428950	SRR31617880	E_21_N90a	16064262	SRR31617821
CI_21_N90b	38874919	SRR31617878	E_21_N90b	14343077	SRR31617820
CI_21_N90c	26195291	SRR31617877	E_21_N90c	19350042	SRR31617819
CI_21_B120a	29894729	SRR31617724	E_21_B120a	20603280	SRR31617684
CI_21_B120b	37546210	SRR31617723	E_21_B120b	14623031	SRR31617683
CI_21_B120c	42588362	SRR31617722	E_21_B120c	20297765	SRR31617682
CI_21_N120a	33237213	SRR31617876	E_21_N120a	16923812	SRR31617818
CI_21_N120b	33266432	SRR31617875	E_21_N120b	27095838	SRR31617817
CI_21_N120c	54032785	SRR31617874	E_21_N120c	17973179	SRR31617816
CI_21_B142a	55943971	SRR31617721	E_21_B142a	15966116	SRR31617681
CI_21_B142b	49094583	SRR31617720	E_21_B142b	14851869	SRR31617680
CI_21_B142c	110071439	SRR31617719	E_21_B142c	35265670	SRR31617678
CI_21_N142a	26673764	SRR31617873	E_21_N142a	18472274	SRR31617815
CI_21_N142b	42756327	SRR31617872	E_21_N142b	20055514	SRR31617814
CI_21_N142c	52906646	SRR31617871	E_21_N142c	14894755	SRR31617812
CI_21_B177a	57796576	SRR31617718	E_21_B177a	21466102	SRR31617769
CI_21_B177b	53350378	SRR31617717	E_21_B177b	20059780	SRR31617768
CI_21_B177c	80993015	SRR31617715	E_21_B177c	23053572	SRR31617766
CI_21_N177a	63861223	SRR31617870	E_21_N177a	20147912	SRR31617811
CI_21_N177b	32536393	SRR31617869	E_21_N177b	13973526	SRR31617810
CI_21_N177c	43697498	SRR31617867	E_21_N177c	16988680	SRR31617809
CI_21_B198a	60891602	SRR31617714	E_21_B198a	18353997	SRR31617765
CI_21_B198b	74483855	SRR31617713	E_21_B198b	21404784	SRR31617764
CI_21_B198c	55120657	SRR31617712	E_21_B198c	28325035	SRR31617763
CI_21_B225a	60348449	SRR31617711	E_21_B225a	77251979	SRR31617762
CI_21_B225b	45886660	SRR31617710	E_21_B225b	21964470	SRR31617761
CI_21_B225c	35525691	SRR31617709	E_21_B225c	21289762	SRR31617760
CI_21_N225a	59353974	SRR31617866	E_21_N225a	24984524	SRR31617808
CI_21_N225b	40828413	SRR31617865	E_21_N225b	10698264	SRR31617807
CI_21_N225c	49921057	SRR31617864	E_21_N225c	37740795	SRR31617806
CI_21_B254a	42033456	SRR31617616	E_21_B254a	14900547	SRR31617759
CI_21_B254b	26976156	SRR31617615	E_21_B254b	31529013	SRR31617758
CI_21_B254c	31474601	SRR31617614	E_21_B254c	39548780	SRR31617757
CI_21_B282a	31799722	SRR31617612	E_21_B282a	40885540	SRR31617755
CI_21_B282b	30213025	SRR31617611	E_21_B282b	30155135	SRR31617754
CI_21_B282c	33867115	SRR31617610	E_21_B282c	51783320	SRR31617753
CI_21_N282a	42959443	SRR31617801	E_21_N282a	56778514	SRR31617805
CI_21_N282b	22667795	SRR31617800	E_21_N282b	40753266	SRR31617804
CI_21_N282c	39054879	SRR31617799	E_21_N282c	27923061	SRR31617803
CI_21_B309a	51293023	SRR31617609	E_21_B309a	37902950	SRR31617752
CI_21_B309b	50450435	SRR31617608	E_21_B309b	36601838	SRR31617751
CI_21_B309c	66863232	SRR31617607	E_21_B309c	20996795	SRR31617750
CI_21_B337a	43088414	SRR31617606	E_21_B337a	26185361	SRR31617749
CI_21_B337b	37534817	SRR31617605	E_21_B337b	35281259	SRR31617748
CI_21_B337c	46319227	SRR31617604	E_21_B337c	25885327	SRR31617747
CI_21_N337a	33358810	SRR31617798	E_21_N337a	18794458	SRR31617679
CI_21_N337b	44944716	SRR31617797	E_21_N337b	17397462	SRR31617677
CI_21_N337c	56768818	SRR31617796	E_21_N337c	15293451	SRR31617676
CI_21_B367a	63124625	SRR31617926	E_21_B367a	34899298	SRR31617746
CI_21_B367b	42630307	SRR31617922	E_21_B367b	12873215	SRR31617744
CI_21_B367c	67784505	SRR31617921	E_21_B367c	10209667	SRR31617743

## Sheet: Table S7
Table S7: Summary of the correlations between E. coli O-serogroup richness and environmenal factors including edaphic features and weather. Significance was determined by Spearman correlation, both r value and p value are shown. Significant correlations (p <0.05) are shown in bold.
		Including amendment period			Excluding amendment period
		Both years	2020 only	2021 only	Both years	2020 only	2021 only
Organic carbon concentration	r			0.47886			0.42839
	p			0.00016			0.00123
Organic nitrogen concentration	r			0.0513			0.06733
	p			0.70469			0.62856
C:N	r			0.09189			0.05913
	p			0.4966			0.67102
Soil respiration rate	r			0.06922			-0.17337
	p			0.78493			0.53663
Water content	r	0.45486	0.70629	0.13881	0.05028	0.51138	0.01236
	p	0	0	0.14623	0.59521	0.08926	0.90482
Nitrate concentration	r	-0.0181		-0.07413	0.08108	0.2	0.05481
	p	0.93312		0.77003	0.7268	0.704	0.84618
Ammonium concentration	r	-0.15341		0.1122	-0.1224	-0.54286	0.33035
	p	0.47419		0.65757	0.59713	0.2657	0.22914
Total organic nitrogen concentration	r			-0.1013			0.10762
	p			0.68919			0.70263
Estimated biological nitrogen concentration	r			0.22136			-0.08356
	p			0.37737			0.76718
Phosphorus concentration	r			0.00933		-0.02857	0.06452
	p			0.97069		0.95716	0.81931
Potassium concentration	r			0.51706		-0.02857	0.3026
	p			0.02799		0.95716	0.27298
Calcium concentration	r			-0.36364		0.02857	-0.24844
	p			0.13798		0.95716	0.37195
Magnesium concentration	r			-0.52411		0.08571	-0.50988
	p			0.02557		0.87174	0.05217
Sodium concentration	r			-0.26998		-0.25714	-0.29427
	p			0.2786		0.62279	0.28705
Sulfur concentration	r			-0.12717		-0.08571	-0.28876
	p			0.61507		0.87174	0.29659
Boron concentration	r			0.28719		-0.08697	-0.01609
	p			0.24788		0.86988	0.95463
Iron concentration	r			0.49251		-0.7537	0.28622
	p			0.03785		0.08352	0.30103
Manganese concentration	r			0.25181		0.08571	-0.07699
	p			0.31345		0.87174	0.78507
Copper concentration	r			-0.22172		-0.14286	-0.1055
	p			0.37657		0.78717	0.70825
Zinc concentration	r			0.15468		-0.25714	0.05367
	p			0.53997		0.62279	0.84934
Cation exchange capacity	r			-0.05072			-0.05546
	p			0.84157			0.84438
Loss on ignition	r	-0.02123		0.19159	-0.14982	-0.40584	0.06739
	p	0.92158		0.44631	0.51685	0.42466	0.81141
Soluble salts concentration	r			-0.38573			-0.78801
	p			0.1139			0.00048
Particulate organic matter	r		0.08827
	p		0.86793
Aluminium concentration	r		-0.25714
	p		0.62279
Precipitation	r	-0.12161	-0.23386	-0.16239	-0.19819	-0.1451	-0.20484
	p	0.13822	0.15189	0.0886	0.03453	0.65277	0.0389
Air temperature	r	-0.22261	-0.23716	-0.072	0.00468	-0.1451	0.02911
	p	0.00618	0.14602	0.45269	0.96054	0.65277	0.77148
Relative humidity	r	-0.05489	-0.00835	0.17186	0.14892		0.14718
	p	0.51345	0.96323	0.07129	0.124		0.1399
Solar radiation	r	-0.11292	0.2503	0.03702	0.10792		0.05186
	p	0.16888	0.12434	0.69965	0.28027		0.58367
Wind direction	r	0.301	0.32665	0.11914	0.11434	0.1451	0.08515
	p	0.00018	0.04239	0.21296	0.22576	0.65277	0.39479
Wind speed	r	0.10568	-0.11745	-0.1094	-0.16984	-0.1451	-0.21331
	p	0.19805	0.47643	0.25303	0.07083	0.65277	0.03135
Soil temperature	r	-0.22242	-0.50869	0.02113	0.08152	-0.1451	0.1225
	p	0.00623	0.00094	0.82581	0.38855	0.65277	0.21997

## Sheet: Table S8
Table S8: Summary of the frequency of occurrence of E. coli O-serogroup genes targeted for each of the enrichment sample metagenomes as determined from the wzx and wzy genes, shown here grouped together. Some genes are unable to distinguish between serogroups, including between serogroups of different species, so all possibilities are listed. The numbers are showing the proportion of sample time …
	B		N
	>1 replicate	>2 replicates	>1 replicate	>2 replicates
wz_001	0	0	0	0
wz_002_050	0.347826	0.0434783	0.166667	0
wz_003	0.130435	0	0.416667	0.0833333
wz_004	0.217391	0.0434783	0.0833333	0
wz_005	0.0869565	0	0.25	0
wz_006	0.565217	0.130435	0.916667	0.166667
wz_007	0.652174	0.217391	0.833333	0.416667
wz_008_KO5	0.956522	0.782609	1	0.75
wz_009_KO3	0.869565	0.73913	0.833333	0.833333
wz_010	0.217391	0.0434783	0.416667	0.166667
wz_011	0.130435	0	0.166667	0
wz_012	0.130435	0.0434783	0.166667	0.0833333
wz_013_129_135_F	0.26087	0.0434783	0.416667	0.0833333
wz_015	0.478261	0.0434783	0.333333	0
wz_016	0.0869565	0	0.166667	0
wz_017	0.0434783	0	0.166667	0
wz_017_044_073_077_106	0.608696	0.130435	0.583333	0.0833333
wz_018	0.391304	0.0869565	0.25	0.0833333
wz_019	0.0869565	0	0.0833333	0
wz_020	0.73913	0.130435	0.666667	0.25
wz_021	0.26087	0.0434783	0.333333	0
wz_022	0.434783	0.173913	0.333333	0.0833333
wz_023	0.26087	0	0.166667	0
wz_024	0	0	0	0
wz_025	0.217391	0.0434783	0.333333	0.0833333
wz_026	0.0869565	0.0434783	0.0833333	0
wz_027	0.173913	0	0.416667	0.0833333
wz_028ab	0	0	0	0
wz_028ac_042	0.0869565	0	0.25	0
wz_029_D11	0.0869565	0	0.333333	0
wz_030	0.0869565	0	0.166667	0
wz_032_B14	0.26087	0.0434783	0.166667	0
wz_033	0	0	0.0833333	0
wz_034	0.0434783	0	0.0833333	0
wz_035	0	0	0	0
wz_036	0.391304	0.130435	0.416667	0
wz_037	0.0869565	0	0.416667	0.166667
wz_038_D8	0.217391	0.0869565	0.166667	0
wz_039	0.173913	0.0434783	0.333333	0.166667
wz_040_D9	0.173913	0.0434783	0.0833333	0
wz_041	0	0	0.0833333	0
wz_042	0	0	0	0
wz_043	0.173913	0	0.0833333	0
wz_044	0	0	0.0833333	0
wz_045	0.608696	0.173913	0.75	0.583333
wz_045v	0.391304	0.0869565	0.583333	0.0833333
wz_046_134	0.608696	0.0434783	0.5	0.0833333
wz_048	0.347826	0.130435	0.5	0
wz_049	0	0	0	0
wz_051	0.26087	0	0.166667	0
wz_052	0	0	0.25	0
wz_053_B4	0.130435	0	0.166667	0
wz_054	0.173913	0	0.166667	0
wz_055	0.130435	0.0434783	0.333333	0
wz_058_D5	0.0434783	0	0.333333	0.0833333
wz_059	0.0434783	0.0434783	0.166667	0
wz_061	0.0869565	0	0.166667	0
wz_062	0.521739	0.391304	0.666667	0.333333
wz_063	0.0869565	0	0.0833333	0
wz_064	0	0	0.166667	0
wz_065	0.173913	0	0.166667	0
wz_066	0	0	0.166667	0
wz_068	0.0434783	0	0.0833333	0
wz_069	0.0434783	0	0	0
wz_070	0.0869565	0	0.25	0.166667
wz_071	0.0434783	0	0	0
wz_073	0.304348	0	0.25	0
wz_074	0.26087	0	0.333333	0.0833333
wz_075	0.26087	0	0.5	0
wz_076	0.0869565	0	0.25	0
wz_078	0.0434783	0	0.25	0.0833333
wz_079_B5	0.173913	0	0.333333	0
wz_079v	0.217391	0.0869565	0.25	0
wz_080	0.434783	0.217391	0.333333	0.0833333
wz_081	0.478261	0.0869565	0.333333	0.166667
wz_082	0.217391	0.0434783	0.333333	0
wz_083	0.173913	0	0	0
wz_084	0.0434783	0	0.25	0
wz_085	0.0434783	0	0.333333	0
wz_086	0.217391	0	0.166667	0.0833333
wz_087	0.217391	0.0434783	0.166667	0.0833333
wz_088	0.869565	0.391304	0.916667	0.416667
wz_089	0.304348	0.0434783	0.333333	0.0833333
wz_090_127	0.0434783	0	0	0
wz_091	0.347826	0.0869565	0.5	0.166667
wz_093	0.347826	0.0869565	0.333333	0
wz_095	0.347826	0.0434783	0	0
wz_096	0.347826	0.0434783	0.25	0.0833333
wz_098	0.0869565	0	0	0
wz_099	0	0	0.0833333	0
wz_100	0.0434783	0	0.166667	0
wz_101	0.913043	0.869565	1	0.833333
wz_102	0.304348	0.0434783	0.25	0
wz_103	0.391304	0	0.583333	0
wz_104	0.347826	0.173913	0.333333	0.0833333
wz_105_B11	0.0434783	0	0.166667	0
wz_106	0.0434783	0	0.0833333	0
wz_107_117	0.26087	0.0869565	0.166667	0.0833333
wz_108	0.0869565	0	0	0
wz_109	0.434783	0.173913	0.333333	0.0833333
wz_110	0.347826	0.0434783	0.416667	0.0833333
wz_111	0	0	0	0
wz_112ab_B15	0.26087	0.0434783	0.25	0
wz_112ac_D2	0.0434783	0.0434783	0.25	0.0833333
wz_113	0.347826	0	0.25	0.0833333
wz_114	0.0869565	0	0	0
wz_116	0.26087	0.0434783	0.25	0
wz_116_XY20	0.0434783	0	0.0833333	0
wz_118_151	0	0	0	0
wz_120	0.0869565	0	0.25	0.0833333
wz_121_D7	0.173913	0	0.0833333	0
wz_123_186	0.0869565	0	0.0833333	0
wz_124_164_D3	0.0434783	0	0.166667	0
wz_125	0.0434783	0	0.166667	0
wz_126	0.0434783	0	0.0833333	0
wz_128	0.26087	0.0434783	0.333333	0
wz_130_D6	0.130435	0.0434783	0.25	0
wz_131	0	0	0	0
wz_132	0.0434783	0	0.333333	0.0833333
wz_133	0.73913	0.347826	1	0.583333
wz_136	0.0869565	0	0.0833333	0
wz_137	0	0	0	0
wz_138	0.26087	0.0434783	0.166667	0.166667
wz_139	0.0869565	0	0.0833333	0.0833333
wz_139v	0.173913	0	0.333333	0.0833333
wz_140	0.130435	0	0.166667	0
wz_141	0.0869565	0	0.333333	0.0833333
wz_142	0.0869565	0	0.0833333	0
wz_143_B8	0	0	0	0
wz_145	0.130435	0	0.0833333	0
wz_146	0.130435	0	0.25	0
wz_147_F6	0.478261	0.0869565	0.333333	0.166667
wz_148_D1	0.130435	0.0869565	0.25	0
wz_149_B1	0.130435	0.0434783	0.0833333	0
wz_150_D13	0.73913	0.347826	0.416667	0.25
wz_152_D12	0.0869565	0	0	0
wz_153	0.304348	0.130435	0.166667	0
wz_154	0.0869565	0	0.166667	0
wz_155	0.0434783	0	0	0
wz_156	0.391304	0.173913	0.333333	0
wz_157	0.0434783	0	0	0
wz_158	0.217391	0.0434783	0.25	0
wz_159	0.434783	0.0869565	0.583333	0
wz_160	0.347826	0.0434783	0.0833333	0.0833333
wz_161	0	0	0.0833333	0
wz_162	0.26087	0	0.166667	0
wz_163	0.0869565	0.0434783	0.333333	0
wz_165	0	0	0.0833333	0
wz_166	0.608696	0.130435	0.25	0
wz_167_B3	0.0434783	0	0	0
wz_168_D4	0.130435	0	0.0833333	0
wz_169	0.0434783	0	0.166667	0
wz_170	0.26087	0.0869565	0.333333	0.0833333
wz_171	0.0434783	0	0	0
wz_172	0.0434783	0	0.166667	0.0833333
wz_173	0	0	0.25	0
wz_174	0.347826	0.0434783	0.416667	0.166667
wz_175	0.521739	0	0.5	0.0833333
wz_176	0.26087	0.0434783	0.25	0
wz_177	0	0	0	0
wz_178	0.434783	0.0434783	0.666667	0.166667
wz_179	0.26087	0.130435	0.333333	0
wz_180	0.217391	0.0434783	0.166667	0
wz_181	0	0	0.0833333	0
wz_182	0.0434783	0	0.0833333	0
wz_183_B6_B10	0.130435	0	0.25	0
wz_184	0.130435	0	0.166667	0
wz_185	0.347826	0.0869565	0.666667	0.166667
wz_187	0.0869565	0	0.166667	0.0833333
wz_188_B16	0.347826	0.0869565	0.166667	0
wz_XY01	0.347826	0.0434783	0.583333	0.166667
wz_XY02	0.130435	0	0.166667	0
wz_XY03	0.173913	0	0.166667	0
wz_XY04	0.26087	0	0.333333	0
wz_XY05	0.0434783	0	0	0
wz_XY06	0.0434783	0	0	0
wz_XY07	0.347826	0.0434783	0.25	0.0833333
wz_XY08	0.217391	0.0434783	0.25	0.0833333
wz_XY09	0.434783	0	0.416667	0.0833333
wz_XY10	0.0434783	0	0.333333	0
wz_XY11	0.173913	0	0.166667	0.0833333
wz_XY12	0.652174	0.26087	0.416667	0.0833333
wz_XY13	0.173913	0	0.25	0
wz_XY14	0.0869565	0	0.0833333	0
wz_XY15	0	0	0	0
wz_XY16	0.304348	0	0.416667	0.0833333
wz_XY17	0.434783	0.217391	0.333333	0.166667
wz_XY18	0.0869565	0.0434783	0.166667	0.0833333
wz_XY19	0.391304	0.0869565	0.166667	0.0833333
wz_XY20	0.217391	0.0434783	0.166667	0
wz_XY22	0.391304	0.0869565	0.583333	0.416667
wz_XY23	0	0	0.0833333	0
wz_XY25	0.173913	0	0.25	0.0833333
wz_XY26	0.0434783	0	0.166667	0
wz_XY27	0.0434783	0	0	0
wz_XY29	0	0	0.0833333	0
wz_XY30	0.217391	0.0434783	0.25	0.0833333
wz_XY31	0.217391	0.0434783	0.25	0.0833333
wz_XY32	0.521739	0.0869565	0.416667	0.166667
wz_XY33	0.130435	0	0.0833333	0.0833333
wz_XY34	0.478261	0.173913	0.75	0.0833333
wz_XY35	0.347826	0	0.166667	0.0833333
wz_XY36	0.0869565	0	0	0
wz_XY37	0.0869565	0	0.25	0.0833333
wz_XY38	0.0869565	0.0434783	0.25	0
wz_XY39	0.0869565	0	0.166667	0
wz_XY40	0.130435	0	0.333333	0.0833333
wz_XY41	0.173913	0	0.0833333	0.0833333
wz_XY42	0.130435	0	0	0
wz_XY43	0	0	0.0833333	0
wz_XY44	0	0	0.0833333	0
wz_XY45	0.434783	0.0434783	0.5	0.0833333
wz_XY46	0.0434783	0	0.0833333	0
wz_XY47	0.26087	0.0434783	0.25	0
wz_XY48	0.478261	0.0869565	0.333333	0.166667
wz_XY49	0.130435	0	0.416667	0.0833333
wz_XY50	0.173913	0.0434783	0.25	0.0833333
wz_XY51	0.0434783	0	0	0
wz_XY52	0.0434783	0	0	0
wz_XY54	0.0434783	0	0	0
wz_XY55	0.0434783	0.0434783	0.166667	0
wz_XY56	0.434783	0.130435	0.333333	0
wz_XY57	0.0869565	0	0	0
wz_XY58	0.130435	0	0.25	0.0833333
wz_XY59	0.0434783	0	0	0
wz_XY60	0	0	0	0
wz_XY61	0	0	0.0833333	0
wz_XY62	0.217391	0.130435	0.166667	0
wz_XY65	0.0434783	0.0434783	0.333333	0
wz_XY67	0.0434783	0	0	0
wz_XY68	0	0	0	0
wz_XY70	0	0	0.166667	0
wz_XY71	0	0	0.0833333	0
wz_XY72	0	0	0.166667	0
wz_XY73	0.869565	0.652174	0.916667	0.416667
wz_XY74	0.0434783	0	0.166667	0
wz_XY75	0	0	0.0833333	0
wz_XY77	0.826087	0.347826	1	0.5
wz_XY80	0.173913	0	0	0

## Sheet: Table S9
Table S9: The serogroups with significantly different occurance profiles between groups of samples as determined by Fisher's exact test. E. coli O-serogroup genes identified from enrichment sample metagenomes as determined from the wzx and wzy genes, shown here grouped together. Some genes are unable to distinguish between serogroups, including between serogroups of different species, so all poss…
Comparison groups	Serogroup	Serogroup average occurance		p-value
2021 B soil vs N soil		B	N
	wz_132	0.0144928	0.142857	0.0114516
	wz_166	0.26087	0.0714286	0.0135084
	wz_XY77	0.434783	0.666667	0.0200092
	wz_037	0.0289855	0.166667	0.0254408
	wz_058_D5	0.0144928	0.119048	0.0282398
	wz_XY22	0.15942	0.333333	0.0383817
	wz_150_D13	0.405797	0.214286	0.0409607
2021 Unamended B soil vs N soil		B	N
	wz_037	0.0166667	0.166667	0.0079196
	wz_058_D5	0	0.119048	0.0102131
	wz_141	0	0.119048	0.0102131
	wz_132	0.0166667	0.142857	0.0185047
	wz_XY22	0.133333	0.333333	0.0262928
	wz_XY10	0	0.0952381	0.0263391
	wz_XY65	0	0.0952381	0.0263391
	wz_XY77	0.433333	0.666667	0.0267457
	wz_027	0.0333333	0.166667	0.0305894
2021 B soil Amended vs Unamended		Amended	Unamended
	wz_XY62	0.666667	0.05	5.18552e-05
	wz_109	0.777778	0.116667	9.28797e-05
	wz_150_D13	1	0.316667	0.000121875
	wz_032_B14	0.555556	0.05	0.000533707
	wz_XY34	0.777778	0.183333	0.000756208
	wz_159	0.666667	0.116667	0.000887261
	wz_022	0.666667	0.133333	0.00148305
	wz_128	0.444444	0.05	0.00420783
	wz_153	0.555556	0.116667	0.00602019
	wz_156	0.555556	0.116667	0.00602019
	wz_XY19	0.555556	0.116667	0.00602019
	wz_166	0.666667	0.2	0.00757783
	wz_102	0.444444	0.0666667	0.00788195
	wz_095	0.444444	0.0833333	0.0132787
	wz_179	0.444444	0.0833333	0.0132787
	wz_130_D6	0.333333	0.0333333	0.0139134
	wz_076	0.222222	0	0.0153453
	wz_123_186	0.222222	0	0.0153453
	wz_141	0.222222	0	0.0153453
	wz_154	0.222222	0	0.0153453
	wz_XY55	0.222222	0	0.0153453
	wz_XY65	0.222222	0	0.0153453
	wz_062	0	0.4	0.0222898
	wz_073	0.333333	0.05	0.0259026
	wz_087	0.333333	0.05	0.0259026
	wz_XY20	0.111111	0	0.0259026
	wz_018	0.444444	0.116667	0.0304016
	wz_048	0.444444	0.116667	0.0304016
	wz_025	0.333333	0.0666667	0.0421738
	wz_112ab_B15	0.333333	0.0666667	0.0421738
	wz_XY47	0.333333	0.0666667	0.0421738
	wz_015	0.444444	0.133333	0.0425923
	wz_XY45	0.444444	0.133333	0.0425923
	wz_026	0.222222	0.0166667	0.0428293
	wz_184	0.222222	0.0166667	0.0428293
	wz_XY18	0.222222	0.0166667	0.0428293
2020 B soil Amended vs Unamended		Amended	Unamended
	wz_093	0.962963	0	6.32015e-06
	wz_152_D12	0.962963	0	6.32015e-06
	wz_XY32	0.962963	0	6.32015e-06
	wz_076	0.925926	0	2.52806e-05
	wz_179	0.925926	0	2.52806e-05
	wz_XY16	1	0.166667	2.52806e-05
	wz_020	0.962963	0.166667	0.000147169
	wz_088	0.962963	0.166667	0.000147169
	wz_XY30	0.962963	0.166667	0.000147169
	wz_038_D8	0.851852	0	0.000189605
	wz_132	0.851852	0	0.000189605
	wz_163	0.851852	0	0.000189605
	wz_185	0.851852	0	0.000189605
	wz_XY26	0.925926	0.166667	0.000499292
	wz_XY33	0.777778	0	0.00083426
	wz_175	0.888889	0.166667	0.00128931
	wz_XY01	0.888889	0.166667	0.00128931
	wz_187	0.740741	0	0.00154934
	wz_XY13	0.740741	0	0.00154934
	wz_171	0.703704	0	0.00271135
	wz_074	0.851852	0.166667	0.00280615
	wz_080	0.666667	0	0.00451891
	wz_046_134	0.814815	0.166667	0.00542269
	wz_102	0.814815	0.166667	0.00542269
	wz_146	0.814815	0.166667	0.00542269
	wz_XY20	0.814815	0.166667	0.00542269
	wz_150_D13	0.888889	0.333333	0.0107695
	wz_081	0.740741	0.166667	0.0158509
	wz_156	0.740741	0.166667	0.0158509
	wz_107_117	0.592593	0	0.0184043
	wz_048	0.851852	0.333333	0.0202498
	wz_010	0.555556	0	0.02128
	wz_011	0.555556	0	0.02128
	wz_015	0.555556	0	0.02128
	wz_021	0.555556	0	0.02128
	wz_036	0.555556	0	0.02128
	wz_040_D9	0.555556	0	0.02128
	wz_055	0.555556	0	0.02128
	wz_110	0.555556	0	0.02128
	wz_112ab_B15	0.555556	0	0.02128
	wz_XY40	0.555556	0	0.02128
	wz_006	0.703704	0.166667	0.0247894
	wz_025	0.703704	0.166667	0.0247894
	wz_148_D1	0.518519	0	0.0272083
	wz_XY25	0.518519	0	0.0272083
	wz_XY72	0.518519	0	0.0272083
2021 N field STEC Positive vs STEC Negative		pos present	neg present
	wz_159	1	0.105263	0.000625391
	wz_179	0.75	0.0263158	0.00136693
	wz_054	0.5	0	0.00696864
	wz_180	0.5	0	0.00696864
	wz_091	0.75	0.131579	0.017636
	wz_130_D6	0.5	0.0263158	0.0202091
	wz_146	0.5	0.0263158	0.0202091
	wz_173	0.5	0.0263158	0.0202091
	wz_007	1	0.368421	0.0273385
	wz_185	0.75	0.184211	0.0361833
	wz_015	0.5	0.0526316	0.0390512
	wz_078	0.5	0.0526316	0.0390512
	wz_102	0.5	0.0526316	0.0390512
	wz_XY10	0.5	0.0526316	0.0390512
	wz_XY56	0.5	0.0526316	0.0390512
	wz_XY65	0.5	0.0526316	0.0390512
2021 B field STEC Positive vs STEC Negative		pos present	neg present
	wz_109	0.615385	0.107143	0.000288644
	wz_073	0.384615	0.0178571	0.000615528
	wz_112ab_B15	0.384615	0.0357143	0.0019277
	wz_022	0.538462	0.125	0.00286279
	wz_130_D6	0.307692	0.0178571	0.00367727
	wz_150_D13	0.769231	0.321429	0.0045641
	wz_032_B14	0.384615	0.0535714	0.00459438
	wz_170	0.384615	0.0535714	0.00459438
	wz_179	0.384615	0.0714286	0.00922827
	wz_XY62	0.384615	0.0714286	0.00922827
	wz_087	0.307692	0.0357143	0.00980074
	wz_XY20	0.307692	0.0357143	0.00980074
	wz_159	0.461538	0.125	0.0118723
	wz_009_KO3	1	0.660714	0.0139242
	wz_091	0.384615	0.0892857	0.0164571
	wz_116	0.307692	0.0535714	0.0202981
	wz_128	0.307692	0.0535714	0.0202981
	wz_XY47	0.307692	0.0535714	0.0202981
	wz_018	0.384615	0.107143	0.0268716
	wz_048	0.384615	0.107143	0.0268716
	wz_166	0.538462	0.196429	0.0301491
	wz_005	0.153846	0	0.0332481
	wz_076	0.153846	0	0.0332481
	wz_120	0.153846	0	0.0332481
	wz_123_186	0.153846	0	0.0332481
	wz_139	0.153846	0	0.0332481
	wz_141	0.153846	0	0.0332481
	wz_154	0.153846	0	0.0332481
	wz_102	0.307692	0.0714286	0.0360019
	wz_XY35	0.307692	0.0714286	0.0360019
	wz_015	0.384615	0.125	0.0409799
	wz_153	0.384615	0.125	0.0409799
	wz_156	0.384615	0.125	0.0409799
	wz_XY19	0.384615	0.125	0.0409799
	wz_086	0.230769	0.0357143	0.0428675
2020 Soil vs Manure		soil present	manure present
	wz_180	0.153846	1	0.000425411
	wz_120	0.25641	1	0.00276517
	wz_053_B4	0.307692	1	0.00569793
	wz_183_B6_B10	0.307692	1	0.00569793
	wz_051	0.153846	0.8	0.00680658
	wz_082	0.333333	1	0.00788944
	wz_069	0.179487	0.8	0.010453
	wz_141	0.358974	1	0.0107071
	wz_019	0.0769231	0.6	0.0134769
	wz_112ab_B15	0.410256	1	0.0187374
	wz_099	0.102564	0.6	0.0226757
	wz_023	0.25641	0.8	0.0294952
	wz_162	0.25641	0.8	0.0294952
	wz_042	0.025641	0.4	0.0302024
	wz_100	0.128205	0.6	0.0348579
	wz_101	0.871795	0.4	0.0348579
	wz_030	0.282051	0.8	0.0392152
	wz_XY47	0.282051	0.8	0.0392152
	wz_107_117	0.435897	1	0.0484969
	wz_159	0.461538	1	0.0497215
2021 Soil vs Manure		soil present	manure present
	wz_123_186	0.027027	0.6	0.00075788
	wz_101	0.774775	0	0.0008885
	wz_XY55	0.036036	0.6	0.00130835
	wz_XY16	0.135135	0.8	0.00241662
	wz_183_B6_B10	0.0540541	0.6	0.00305489
	wz_XY65	0.0540541	0.6	0.00305489
	wz_XY58	0.0630631	0.6	0.00430397
	wz_175	0.162162	0.8	0.00445131
	wz_150_D13	0.333333	1	0.00530376
	wz_109	0.171171	0.8	0.00534427
	wz_159	0.189189	0.8	0.00750847
	wz_XY17	0.189189	0.8	0.00750847
	wz_032_B14	0.0900901	0.6	0.00983412
	wz_XY73	0.603604	0	0.0118891
	wz_112ab_B15	0.0990991	0.6	0.0123391
	wz_113	0.126126	0.6	0.0220743
	wz_XY34	0.261261	0.8	0.0226554
	wz_028ac_042	0.045045	0.4	0.0287953
	wz_156	0.144144	0.6	0.030546
	wz_040_D9	0.0540541	0.4	0.0377054
	wz_120	0.0540541	0.4	0.0377054
	wz_118_151	0	0.2	0.0431034
	wz_XY68	0	0.2	0.0431034
	wz_022	0.171171	0.6	0.04642
	wz_180	0.0630631	0.4	0.0476056
2020 Amended soil vs 2021 Amended soil		2020	2021
	wz_152_D12	0.962963	0.111111	2.59179e-06
	wz_XY30	0.962963	0.111111	2.59179e-06
	wz_XY16	1	0.222222	4.31258e-06
	wz_132	0.851852	0	7.59481e-06
	wz_XY26	0.925926	0.111111	1.25341e-05
	wz_093	0.962963	0.222222	3.24187e-05
	wz_XY01	0.888889	0.111111	4.44004e-05
	wz_XY13	0.740741	0	0.000121517
	wz_163	0.851852	0.111111	0.000128527
	wz_185	0.851852	0.111111	0.000128527
	wz_076	0.925926	0.222222	0.000136813
	wz_171	0.703704	0	0.000258223
	wz_020	0.962963	0.333333	0.000276005
	wz_XY32	0.962963	0.333333	0.000276005
	wz_146	0.814815	0.111111	0.00032202
	wz_XY33	0.777778	0.111111	0.000723026
	wz_074	0.851852	0.222222	0.00109599
	wz_133	0.851852	0.222222	0.00109599
	wz_187	0.740741	0.111111	0.00148858
	wz_175	0.888889	0.333333	0.00274666
	wz_011	0.555556	0	0.00461074
	wz_055	0.555556	0	0.00461074
	wz_173	0.555556	0	0.00461074
	wz_XY40	0.555556	0	0.00461074
	wz_179	0.925926	0.444444	0.005574
	wz_148_D1	0.518519	0	0.00600667
	wz_168_D4	0.518519	0	0.00600667
	wz_XY72	0.518519	0	0.00600667
	wz_089	0.666667	0.111111	0.00614572
	wz_038_D8	0.851852	0.333333	0.00622647
	wz_XY20	0.814815	0.333333	0.012383
	wz_013_129_135_F	0.481481	0	0.0136139
	wz_112ac_D2	0.481481	0	0.0136139
	wz_169	0.481481	0	0.0136139
	wz_082	0.444444	0	0.0163389
	wz_XY42	0.444444	0	0.0163389
	wz_178	0.62963	0.111111	0.0177658
	wz_006	0.703704	0.222222	0.0189649
	wz_107_117	0.592593	0.111111	0.019794
	wz_010	0.555556	0.111111	0.0260488
	wz_021	0.555556	0.111111	0.0260488
	wz_048	0.851852	0.444444	0.0262353
	wz_181	0.407407	0	0.0340837
	wz_183_B6_B10	0.407407	0	0.0340837
	wz_003	0.37037	0	0.0394158
	wz_029_D11	0.37037	0	0.0394158
	wz_030	0.37037	0	0.0394158
	wz_088	0.962963	0.666667	0.0406417
	wz_073	0.740741	0.333333	0.0458948
	wz_080	0.666667	0.222222	0.049137
	wz_XY09	0.666667	0.222222	0.049137
2020 Manure vs 2021 Manure		2020	2021
	wz_053_B4	1	0	0.00793651
	wz_093	1	0	0.00793651
	wz_107_117	1	0	0.00793651
	wz_141	1	0	0.00793651
	wz_152_D12	1	0	0.00793651
	wz_163	1	0	0.00793651
	wz_XY26	1	0	0.00793651
	wz_002_050	0.8	0	0.047619
	wz_010	0.8	0	0.047619
	wz_013_129_135_F	0.8	0	0.047619
	wz_020	1	0.2	0.047619
	wz_021	0.8	0	0.047619
	wz_026	0.8	0	0.047619
	wz_029_D11	0.8	0	0.047619
	wz_030	0.8	0	0.047619
	wz_038_D8	0.8	0	0.047619
	wz_051	0.8	0	0.047619
	wz_069	0.8	0	0.047619
	wz_073	0.8	0	0.047619
	wz_074	0.8	0	0.047619
	wz_076	1	0.2	0.047619
	wz_081	1	0.2	0.047619
	wz_089	0.8	0	0.047619
	wz_096	0.8	0	0.047619
	wz_102	1	0.2	0.047619
	wz_133	1	0.2	0.047619
	wz_146	1	0.2	0.047619
	wz_162	0.8	0	0.047619
	wz_166	0.8	0	0.047619
	wz_169	0.8	0	0.047619
	wz_173	1	0.2	0.047619
	wz_179	1	0.2	0.047619
	wz_185	1	0.2	0.047619
	wz_XY01	1	0.2	0.047619
	wz_XY09	1	0.2	0.047619
	wz_XY13	1	0.2	0.047619
	wz_XY20	0.8	0	0.047619
	wz_XY22	1	0.2	0.047619
	wz_XY25	0.8	0	0.047619
	wz_XY30	1	0.2	0.047619
	wz_XY32	1	0.2	0.047619
	wz_XY47	0.8	0	0.047619
